# Supplementary material for: N-[(3-Phenylsulfanyl-1-phenylsulfonyl-1H-indol-2-yl)methyl]acetamide
Source: Acta Crystallogr Sect E Struct Rep Online. 2009 Apr 10;65(Pt 5):o1020–1. doi: 10.1107/S1600536809012525 (PMC2977706; doi:10.1107/S1600536809012525)
Supplement: Supplementary file 1 [file e-65-o1020-sup1.cif]

##############################################################################
###                                                                        ###
###        Electronic paper (Acta Crystallographica Section E)             ###
###                                                                        ###
##############################################################################
#                                                                            #
# This CIF contains the data in a paper accepted for publication in Acta     #
# Crystallographica Section E. It conforms to the requirements of Notes      #
# for Authors for Section E, and has been peer reviewed under the auspices   #
# of the IUCr Commission on Journals.                                        #
#                                                                            #
# Full details of the Crystallographic Information File format               #
# are given in the paper "The Crystallographic Information File (CIF):       #
# a New Standard Archive File for Crystallography" by S. R. Hall, F. H.      #
# Allen and I. D. Brown [Acta Cryst. (1991), A47, 655-685].                  #
#                                                                            #
# The current version of the core CIF dictionary is obtainable from          #
# ftp://ftp.iucr.org/pub/cif_core.dic. The current version number is 2.4.    #
#                                                                            #
# Software is freely available for graphical display of the structure(s) in  #
# this CIF.  For information consult the CIF home page http://www.iucr.org/  #
# cif/home.html                                                              #
#                                                                            #
# This file may be used for bona fide research purposes within the           #
# scientific community so long as proper attribution is given to the journal # 
# article from which it was obtained.                                        #
#                                                                            #
##############################################################################
                                             
data_global
_audit_creation_method     SHELXL-97
_journal_date_recd_electronic     2009-03-30
_journal_date_accepted     2009-04-02
_journal_name_full     'Acta Crystallographica, Section E'
_journal_year     2009
_journal_volume     65
_journal_issue      5
_journal_page_first     o1020
_journal_page_last     o1021
_journal_paper_category     QO
_journal_coeditor_code     BT2922
_publ_contact_author_name     'A. SubbiahPandi'
_publ_contact_author_address
;
  Department of Physics
  Presidency College
  Chennai- 600 005
  India
;
_publ_contact_author_email     'a_spandian@yahoo.com'
_publ_contact_author_fax     '044 091 2854 4894'
_publ_contact_author_phone     '044 091 22591061'
_publ_section_title
;\
<i>N</i>-[(3-Phenylsulfanyl-1-phenylsulfonyl-1<i>H</i>-indol-2-\
yl)methyl]acetamide
;
loop_
    _publ_author_name
    _publ_author_address
    'S. Thenmozhi'
;    Department of Physics
     Presidency College (Autonomous)
     Chennai 600 005
     India
;
    'A. SubbiahPandi'
;    Department of Physics
     Presidency College (Autonomous)
     Chennai 600 005
     India
;
    'V. Dhayalan'
;    Department of Organic Chemistry
     University of Madras
     Guindy Campus
     Chennai 600 025
     India
;
    'A. K. MohanaKrishnan'
;    Department of Organic Chemistry
     University of Madras
     Guindy Campus
     Chennai 600 025
     India
;
data_I
_audit_creation_method     SHELXL-97
_chemical_name_systematic
;
<i>N</i>-[(3-Phenylsulfanyl-1-phenylsulfonyl-1<i>H</i>-indol-2-
yl)methyl]acetamide
;
_chemical_name_common     ?
_chemical_formula_moiety     'C23 H20 N2 O3 S2'
_chemical_formula_sum     'C23 H20 N2 O3 S2'
_chemical_formula_weight     436.53
_chemical_melting_point     ?
_symmetry_cell_setting     'Triclinic'
_symmetry_space_group_name_H-M     'P -1'
_symmetry_space_group_name_Hall     '-P 1'
loop_
    _symmetry_equiv_pos_as_xyz
    'x, y, z'
    '-x, -y, -z'
_cell_length_a     8.8129(2)
_cell_length_b     10.8880(3)
_cell_length_c     11.3711(3)
_cell_angle_alpha     86.6980(10)
_cell_angle_beta     76.4940(10)
_cell_angle_gamma     83.3170(10)
_cell_volume     1053.21(5)
_cell_formula_units_Z     2
_cell_measurement_reflns_used     7167
_cell_measurement_theta_min     2.4
_cell_measurement_theta_max     31.9
_cell_measurement_temperature     293(2)
_exptl_crystal_description     Block
_exptl_crystal_colour     Colourless
_exptl_crystal_size_max     0.21
_exptl_crystal_size_mid     0.19
_exptl_crystal_size_min     0.17
_exptl_crystal_density_diffrn     1.377
_exptl_crystal_density_meas     ?
_exptl_crystal_density_method     'not measured'
_exptl_crystal_F_000     456
_exptl_absorpt_coefficient_mu     0.281
_exptl_absorpt_correction_type     'Multi-scan'
_exptl_absorpt_process_details     '(SADABS; Sheldrick, 1996)'
_exptl_absorpt_correction_T_min     0.943
_exptl_absorpt_correction_T_max     0.953
_exptl_special_details
;
;
_diffrn_ambient_temperature     293(2)
_diffrn_radiation_type     MoK\a
_diffrn_radiation_wavelength     0.71073
_diffrn_radiation_source     'fine-focus sealed tube'
_diffrn_radiation_monochromator     graphite
_diffrn_measurement_device_type     'Bruker Kappa APEXII CCD diffractometer'
_diffrn_measurement_method     '\w scans'
_diffrn_detector_area_resol_mean     ?
_diffrn_reflns_number     28160
_diffrn_reflns_av_R_equivalents     0.0256
_diffrn_reflns_av_sigmaI/netI     0.0258
_diffrn_reflns_theta_min     2.39
_diffrn_reflns_theta_max     31.88
_diffrn_reflns_theta_full     25.00
_diffrn_measured_fraction_theta_max     0.991
_diffrn_measured_fraction_theta_full     0.999
_diffrn_reflns_limit_h_min     -13
_diffrn_reflns_limit_h_max     13
_diffrn_reflns_limit_k_min     -16
_diffrn_reflns_limit_k_max     16
_diffrn_reflns_limit_l_min     -16
_diffrn_reflns_limit_l_max     16
_diffrn_standards_number     ?
_diffrn_standards_interval_count     ?
_diffrn_standards_interval_time     ?
_diffrn_standards_decay_%     ?
_refine_special_details
;
Refinement of <i>F</i>^2^ against ALL reflections. The weighted <i>R</i>-factor
<i>wR</i> and goodness of fit <i>S</i> are based on <i>F</i>^2^, conventional
<i>R</i>-factors <i>R</i> are based on <i>F</i>, with <i>F</i> set to zero for
negative <i>F</i>^2^. The threshold expression of <i>F</i>^2^ >
\s(<i>F</i>^2^) is used only for calculating <i>R</i>-factors(gt) <i>etc</i>.
and is not relevant to the choice of reflections for refinement.
<i>R</i>-factors based on <i>F</i>^2^ are statistically about twice as large
as those based on <i>F</i>, and <i>R</i>- factors based on ALL data will be
even larger.
;
_reflns_number_total     7167
_reflns_number_gt     5294
_reflns_threshold_expression     I>2\s(I)
_refine_ls_structure_factor_coef     Fsqd
_refine_ls_matrix_type     full
_refine_ls_R_factor_all     0.0603
_refine_ls_R_factor_gt     0.0409
_refine_ls_wR_factor_gt     0.1085
_refine_ls_wR_factor_ref     0.1211
_refine_ls_goodness_of_fit_ref     0.977
_refine_ls_restrained_S_all     0.977
_refine_ls_number_reflns     7167
_refine_ls_number_parameters     272
_refine_ls_number_restraints     0
_refine_ls_hydrogen_treatment     constr
_refine_ls_weighting_scheme     calc
_refine_ls_weighting_details
         'calc w=1/[\s^2^(Fo^2^)+(0.0595P)^2^+0.2774P] where P=(Fo^2^+2Fc^2^)/3'
_atom_sites_solution_hydrogens     geom
_atom_sites_solution_primary     direct
_atom_sites_solution_secondary     difmap
_refine_ls_shift/su_max     0.005
_refine_ls_shift/su_mean     0.000
_refine_diff_density_max     0.328
_refine_diff_density_min     -0.393
_refine_ls_extinction_method     none
_refine_ls_extinction_coef     ?
loop_
    _atom_type_symbol
    _atom_type_description
    _atom_type_scat_dispersion_real
    _atom_type_scat_dispersion_imag
    _atom_type_scat_source
    'C' 'C' 0.0033 0.0016
                         'International Tables Vol C Tables 4.2.6.8 and 6.1.1.4'
    'H' 'H' 0.0000 0.0000
                         'International Tables Vol C Tables 4.2.6.8 and 6.1.1.4'
    'N' 'N' 0.0061 0.0033
                         'International Tables Vol C Tables 4.2.6.8 and 6.1.1.4'
    'O' 'O' 0.0106 0.0060
                         'International Tables Vol C Tables 4.2.6.8 and 6.1.1.4'
    'S' 'S' 0.1246 0.1234
                         'International Tables Vol C Tables 4.2.6.8 and 6.1.1.4'
_computing_data_collection     'APEX2 (Bruker, 2004)'
_computing_cell_refinement     'SAINT (Bruker, 2004)'
_computing_data_reduction     'SAINT (Bruker, 2004)'
_computing_structure_solution     'SHELXS97 (Sheldrick, 2008)'
_computing_structure_refinement     'SHELX97 (Sheldrick, 2008)'
_computing_molecular_graphics     'ORTEP3 (Farrugia, 1997)'
_computing_publication_material
                          'SHELXL97 (Sheldrick, 2008) and  PLATON  (Spek, 2009)'
loop_
    _atom_site_type_symbol
    _atom_site_label
    _atom_site_fract_x
    _atom_site_fract_y
    _atom_site_fract_z
    _atom_site_U_iso_or_equiv
    _atom_site_adp_type
    _atom_site_calc_flag
    _atom_site_refinement_flags
    _atom_site_occupancy
    _atom_site_disorder_assembly
    _atom_site_disorder_group
    C C1 0.80217(15) 0.18662(12) 0.83970(11) 0.0347(3) Uani d . 1 . .
    C C2 0.79544(18) 0.07935(15) 0.91125(14) 0.0470(3) Uani d . 1 . .
    H H2 0.8532 0.0644 0.9703 0.056 Uiso calc R 1 . .
    C C3 0.6993(2) -0.00414(16) 0.89092(17) 0.0567(4) Uani d . 1 . .
    H H3 0.6929 -0.0775 0.9370 0.068 Uiso calc R 1 . .
    C C4 0.6116(2) 0.01768(16) 0.80390(17) 0.0561(4) Uani d . 1 . .
    H H4 0.5467 -0.0404 0.7937 0.067 Uiso calc R 1 . .
    C C5 0.61930(18) 0.12411(15) 0.73246(14) 0.0465(3) Uani d . 1 . .
    H H5 0.5611 0.1385 0.6736 0.056 Uiso calc R 1 . .
    C C6 0.71616(15) 0.20927(12) 0.75069(11) 0.0348(3) Uani d . 1 . .
    C C7 0.74318(15) 0.33121(12) 0.69884(11) 0.0338(3) Uani d . 1 . .
    C C8 0.83792(15) 0.38163(12) 0.75660(11) 0.0329(2) Uani d . 1 . .
    C C9 0.87341(16) 0.51288(13) 0.75136(13) 0.0393(3) Uani d . 1 . .
    H H9A 0.9854 0.5152 0.7415 0.047 Uiso calc R 1 . .
    H H9B 0.8427 0.5560 0.6822 0.047 Uiso calc R 1 . .
    C C10 0.64041(17) 0.62259(15) 0.87510(15) 0.0463(3) Uani d . 1 . .
    C C11 0.5609(2) 0.66919(19) 0.99829(18) 0.0619(5) Uani d . 1 . .
    H H11A 0.4948 0.7443 0.9901 0.093 Uiso calc R 1 . .
    H H11B 0.6387 0.6850 1.0405 0.093 Uiso calc R 1 . .
    H H11C 0.4982 0.6081 1.0430 0.093 Uiso calc R 1 . .
    C C12 1.17375(14) 0.22315(13) 0.72453(12) 0.0355(3) Uani d . 1 . .
    C C13 1.23409(17) 0.30613(15) 0.63391(14) 0.0458(3) Uani d . 1 . .
    H H13 1.2222 0.3904 0.6477 0.055 Uiso calc R 1 . .
    C C14 1.31247(19) 0.26126(19) 0.52229(16) 0.0560(4) Uani d . 1 . .
    H H14 1.3537 0.3157 0.4601 0.067 Uiso calc R 1 . .
    C C15 1.3295(2) 0.1370(2) 0.50313(16) 0.0602(5) Uani d . 1 . .
    H H15 1.3821 0.1075 0.4277 0.072 Uiso calc R 1 . .
    C C16 1.2700(2) 0.05551(18) 0.59387(19) 0.0656(5) Uani d . 1 . .
    H H16 1.2830 -0.0288 0.5798 0.079 Uiso calc R 1 . .
    C C17 1.19143(19) 0.09758(15) 0.70519(16) 0.0517(4) Uani d . 1 . .
    H H17 1.1506 0.0425 0.7669 0.062 Uiso calc R 1 . .
    C C18 0.76928(15) 0.32193(12) 0.45609(11) 0.0336(3) Uani d . 1 . .
    C C19 0.90885(16) 0.24822(14) 0.45385(12) 0.0417(3) Uani d . 1 . .
    H H19 0.9484 0.2367 0.5232 0.050 Uiso calc R 1 . .
    C C20 0.98919(19) 0.19193(16) 0.34812(14) 0.0503(4) Uani d . 1 . .
    H H20 1.0825 0.1418 0.3468 0.060 Uiso calc R 1 . .
    C C21 0.9327(2) 0.20926(16) 0.24488(14) 0.0512(4) Uani d . 1 . .
    H H21 0.9882 0.1719 0.1738 0.061 Uiso calc R 1 . .
    C C22 0.7938(2) 0.28199(17) 0.24709(13) 0.0524(4) Uani d . 1 . .
    H H22 0.7551 0.2934 0.1774 0.063 Uiso calc R 1 . .
    C C23 0.71127(17) 0.33808(15) 0.35210(13) 0.0440(3) Uani d . 1 . .
    H H23 0.6169 0.3867 0.3533 0.053 Uiso calc R 1 . .
    N N1 0.87779(12) 0.29375(10) 0.84621(9) 0.0346(2) Uani d . 1 . .
    N N2 0.78974(13) 0.57402(11) 0.86117(11) 0.0403(3) Uani d . 1 . .
    H H2A 0.8371 0.5792 0.9185 0.048 Uiso calc R 1 . .
    O O1 1.06998(14) 0.18125(12) 0.95384(10) 0.0559(3) Uani d . 1 . .
    O O2 1.09978(14) 0.39630(11) 0.88318(11) 0.0552(3) Uani d . 1 . .
    O O3 0.57273(17) 0.62503(18) 0.79379(14) 0.0910(5) Uani d . 1 . .
    S S1 1.06294(4) 0.27656(3) 0.86411(3) 0.03906(10) Uani d . 1 . .
    S S2 0.65950(4) 0.40353(3) 0.58434(3) 0.04266(10) Uani d . 1 . .
loop_
    _atom_site_aniso_label
    _atom_site_aniso_U_11
    _atom_site_aniso_U_22
    _atom_site_aniso_U_33
    _atom_site_aniso_U_12
    _atom_site_aniso_U_13
    _atom_site_aniso_U_23
    C1 0.0339(6) 0.0363(7) 0.0294(6) 0.0033(5) -0.0017(5) -0.0011(5)
    C2 0.0472(8) 0.0473(8) 0.0409(8) 0.0023(6) -0.0049(6) 0.0087(6)
    C3 0.0589(10) 0.0442(9) 0.0590(10) -0.0056(7) -0.0003(8) 0.0117(7)
    C4 0.0557(9) 0.0456(9) 0.0646(11) -0.0137(7) -0.0041(8) -0.0036(8)
    C5 0.0465(8) 0.0474(8) 0.0459(8) -0.0054(6) -0.0093(6) -0.0084(6)
    C6 0.0363(6) 0.0365(7) 0.0288(6) 0.0022(5) -0.0039(5) -0.0048(5)
    C7 0.0373(6) 0.0350(6) 0.0270(5) 0.0056(5) -0.0072(5) -0.0034(5)
    C8 0.0341(6) 0.0346(6) 0.0268(5) 0.0043(5) -0.0043(4) -0.0025(5)
    C9 0.0388(6) 0.0359(7) 0.0403(7) -0.0002(5) -0.0049(5) -0.0030(5)
    C10 0.0393(7) 0.0476(8) 0.0508(8) 0.0029(6) -0.0097(6) -0.0097(7)
    C11 0.0522(9) 0.0638(11) 0.0635(11) 0.0005(8) 0.0013(8) -0.0246(9)
    C12 0.0307(6) 0.0404(7) 0.0362(6) -0.0001(5) -0.0105(5) -0.0041(5)
    C13 0.0396(7) 0.0441(8) 0.0503(8) -0.0011(6) -0.0060(6) 0.0022(6)
    C14 0.0432(8) 0.0730(12) 0.0446(8) -0.0027(7) 0.0002(6) 0.0076(8)
    C15 0.0448(8) 0.0834(14) 0.0490(9) -0.0026(8) -0.0006(7) -0.0234(9)
    C16 0.0572(10) 0.0559(11) 0.0783(13) -0.0077(8) 0.0028(9) -0.0295(10)
    C17 0.0490(8) 0.0422(8) 0.0576(9) -0.0052(6) 0.0015(7) -0.0055(7)
    C18 0.0365(6) 0.0355(6) 0.0295(6) -0.0043(5) -0.0093(5) 0.0010(5)
    C19 0.0411(7) 0.0508(8) 0.0330(6) 0.0029(6) -0.0113(5) -0.0029(6)
    C20 0.0460(8) 0.0584(10) 0.0411(8) 0.0068(7) -0.0043(6) -0.0064(7)
    C21 0.0606(9) 0.0569(10) 0.0322(7) -0.0065(7) -0.0015(6) -0.0070(6)
    C22 0.0645(10) 0.0649(10) 0.0310(7) -0.0076(8) -0.0170(7) -0.0010(7)
    C23 0.0449(7) 0.0534(9) 0.0355(7) -0.0003(6) -0.0163(6) 0.0022(6)
    N1 0.0343(5) 0.0400(6) 0.0282(5) 0.0025(4) -0.0076(4) -0.0017(4)
    N2 0.0391(6) 0.0397(6) 0.0439(6) 0.0019(5) -0.0137(5) -0.0120(5)
    O1 0.0594(7) 0.0743(8) 0.0344(5) 0.0054(6) -0.0204(5) 0.0089(5)
    O2 0.0576(6) 0.0579(7) 0.0580(7) -0.0021(5) -0.0261(5) -0.0220(5)
    O3 0.0563(8) 0.1470(15) 0.0704(9) 0.0362(9) -0.0318(7) -0.0335(9)
    S1 0.04034(17) 0.0485(2) 0.03049(16) 0.00304(14) -0.01514(13) -0.00580(13)
    S2 0.04688(19) 0.0454(2) 0.03417(17) 0.01400(14) -0.01465(14) -0.00459(14)
_geom_special_details
;
All e.s.d.'s (except the e.s.d. in the dihedral angle between two l.s. planes)
are estimated using the full covariance matrix. The cell e.s.d.'s are taken
into account individually in the estimation of e.s.d.'s in distances, angles
and torsion angles; correlations between e.s.d.'s in cell parameters are only
used when they are defined by crystal symmetry. An approximate (isotropic)
treatment of cell e.s.d.'s is used for estimating e.s.d.'s involving l.s.
planes.
;
loop_
    _geom_bond_atom_site_label_1
    _geom_bond_atom_site_label_2
    _geom_bond_site_symmetry_2
    _geom_bond_distance
    _geom_bond_publ_flag
    C1 C2 . 1.3834(19) ?
    C1 C6 . 1.3949(18) ?
    C1 N1 . 1.4226(18) ?
    C2 C3 . 1.376(2) ?
    C2 H2 . 0.9300 ?
    C3 C4 . 1.385(3) ?
    C3 H3 . 0.9300 ?
    C4 C5 . 1.375(2) ?
    C4 H4 . 0.9300 ?
    C5 C6 . 1.386(2) ?
    C5 H5 . 0.9300 ?
    C6 C7 . 1.4439(19) ?
    C7 C8 . 1.3543(18) ?
    C7 S2 . 1.7477(12) ?
    C8 N1 . 1.4332(16) ?
    C8 C9 . 1.4930(19) ?
    C9 N2 . 1.4482(17) ?
    C9 H9A . 0.9700 ?
    C9 H9B . 0.9700 ?
    C10 O3 . 1.2093(19) ?
    C10 N2 . 1.3368(18) ?
    C10 C11 . 1.500(2) ?
    C11 H11A . 0.9600 ?
    C11 H11B . 0.9600 ?
    C11 H11C . 0.9600 ?
    C12 C13 . 1.382(2) ?
    C12 C17 . 1.382(2) ?
    C12 S1 . 1.7496(13) ?
    C13 C14 . 1.382(2) ?
    C13 H13 . 0.9300 ?
    C14 C15 . 1.368(3) ?
    C14 H14 . 0.9300 ?
    C15 C16 . 1.370(3) ?
    C15 H15 . 0.9300 ?
    C16 C17 . 1.369(2) ?
    C16 H16 . 0.9300 ?
    C17 H17 . 0.9300 ?
    C18 C19 . 1.3840(18) ?
    C18 C23 . 1.3885(17) ?
    C18 S2 . 1.7727(13) ?
    C19 C20 . 1.382(2) ?
    C19 H19 . 0.9300 ?
    C20 C21 . 1.374(2) ?
    C20 H20 . 0.9300 ?
    C21 C22 . 1.375(2) ?
    C21 H21 . 0.9300 ?
    C22 C23 . 1.379(2) ?
    C22 H22 . 0.9300 ?
    C23 H23 . 0.9300 ?
    N1 S1 . 1.6789(11) ?
    N2 H2A . 0.8600 ?
    O1 S1 . 1.4193(11) ?
    O2 S1 . 1.4198(12) ?
loop_
    _geom_angle_atom_site_label_1
    _geom_angle_atom_site_label_2
    _geom_angle_atom_site_label_3
    _geom_angle_site_symmetry_1
    _geom_angle_site_symmetry_3
    _geom_angle
    _geom_angle_publ_flag
    C2 C1 C6 . . 121.75(14) ?
    C2 C1 N1 . . 130.00(13) ?
    C6 C1 N1 . . 108.02(11) ?
    C3 C2 C1 . . 116.88(15) ?
    C3 C2 H2 . . 121.6 ?
    C1 C2 H2 . . 121.6 ?
    C2 C3 C4 . . 122.07(15) ?
    C2 C3 H3 . . 119.0 ?
    C4 C3 H3 . . 119.0 ?
    C5 C4 C3 . . 120.89(16) ?
    C5 C4 H4 . . 119.6 ?
    C3 C4 H4 . . 119.6 ?
    C4 C5 C6 . . 118.11(15) ?
    C4 C5 H5 . . 120.9 ?
    C6 C5 H5 . . 120.9 ?
    C5 C6 C1 . . 120.29(13) ?
    C5 C6 C7 . . 132.35(13) ?
    C1 C6 C7 . . 107.20(12) ?
    C8 C7 C6 . . 109.04(11) ?
    C8 C7 S2 . . 125.89(11) ?
    C6 C7 S2 . . 125.02(10) ?
    C7 C8 N1 . . 108.48(11) ?
    C7 C8 C9 . . 128.32(12) ?
    N1 C8 C9 . . 122.13(11) ?
    N2 C9 C8 . . 110.29(11) ?
    N2 C9 H9A . . 109.6 ?
    C8 C9 H9A . . 109.6 ?
    N2 C9 H9B . . 109.6 ?
    C8 C9 H9B . . 109.6 ?
    H9A C9 H9B . . 108.1 ?
    O3 C10 N2 . . 121.55(15) ?
    O3 C10 C11 . . 122.30(15) ?
    N2 C10 C11 . . 116.11(14) ?
    C10 C11 H11A . . 109.5 ?
    C10 C11 H11B . . 109.5 ?
    H11A C11 H11B . . 109.5 ?
    C10 C11 H11C . . 109.5 ?
    H11A C11 H11C . . 109.5 ?
    H11B C11 H11C . . 109.5 ?
    C13 C12 C17 . . 121.18(14) ?
    C13 C12 S1 . . 120.19(11) ?
    C17 C12 S1 . . 118.52(12) ?
    C12 C13 C14 . . 118.64(15) ?
    C12 C13 H13 . . 120.7 ?
    C14 C13 H13 . . 120.7 ?
    C15 C14 C13 . . 120.14(16) ?
    C15 C14 H14 . . 119.9 ?
    C13 C14 H14 . . 119.9 ?
    C14 C15 C16 . . 120.71(16) ?
    C14 C15 H15 . . 119.6 ?
    C16 C15 H15 . . 119.6 ?
    C17 C16 C15 . . 120.32(17) ?
    C17 C16 H16 . . 119.8 ?
    C15 C16 H16 . . 119.8 ?
    C16 C17 C12 . . 119.01(16) ?
    C16 C17 H17 . . 120.5 ?
    C12 C17 H17 . . 120.5 ?
    C19 C18 C23 . . 119.60(13) ?
    C19 C18 S2 . . 123.85(10) ?
    C23 C18 S2 . . 116.52(10) ?
    C20 C19 C18 . . 119.66(13) ?
    C20 C19 H19 . . 120.2 ?
    C18 C19 H19 . . 120.2 ?
    C21 C20 C19 . . 120.68(15) ?
    C21 C20 H20 . . 119.7 ?
    C19 C20 H20 . . 119.7 ?
    C20 C21 C22 . . 119.72(14) ?
    C20 C21 H21 . . 120.1 ?
    C22 C21 H21 . . 120.1 ?
    C21 C22 C23 . . 120.40(14) ?
    C21 C22 H22 . . 119.8 ?
    C23 C22 H22 . . 119.8 ?
    C22 C23 C18 . . 119.92(13) ?
    C22 C23 H23 . . 120.0 ?
    C18 C23 H23 . . 120.0 ?
    C1 N1 C8 . . 107.23(10) ?
    C1 N1 S1 . . 119.17(9) ?
    C8 N1 S1 . . 118.64(9) ?
    C10 N2 C9 . . 121.31(12) ?
    C10 N2 H2A . . 119.3 ?
    C9 N2 H2A . . 119.3 ?
    O1 S1 O2 . . 119.66(7) ?
    O1 S1 N1 . . 106.41(7) ?
    O2 S1 N1 . . 106.61(6) ?
    O1 S1 C12 . . 108.97(7) ?
    O2 S1 C12 . . 110.17(7) ?
    N1 S1 C12 . . 103.77(6) ?
    C7 S2 C18 . . 101.32(6) ?
loop_
    _geom_torsion_atom_site_label_1
    _geom_torsion_atom_site_label_2
    _geom_torsion_atom_site_label_3
    _geom_torsion_atom_site_label_4
    _geom_torsion_site_symmetry_1
    _geom_torsion_site_symmetry_2
    _geom_torsion_site_symmetry_3
    _geom_torsion_site_symmetry_4
    _geom_torsion
    _geom_torsion_publ_flag
    C6 C1 C2 C3 . . . . -0.2(2) ?
    N1 C1 C2 C3 . . . . 173.51(14) ?
    C1 C2 C3 C4 . . . . -0.6(2) ?
    C2 C3 C4 C5 . . . . 1.0(3) ?
    C3 C4 C5 C6 . . . . -0.5(2) ?
    C4 C5 C6 C1 . . . . -0.3(2) ?
    C4 C5 C6 C7 . . . . -175.17(14) ?
    C2 C1 C6 C5 . . . . 0.7(2) ?
    N1 C1 C6 C5 . . . . -174.30(12) ?
    C2 C1 C6 C7 . . . . 176.72(12) ?
    N1 C1 C6 C7 . . . . 1.76(14) ?
    C5 C6 C7 C8 . . . . 173.66(14) ?
    C1 C6 C7 C8 . . . . -1.72(14) ?
    C5 C6 C7 S2 . . . . -3.8(2) ?
    C1 C6 C7 S2 . . . . -179.22(9) ?
    C6 C7 C8 N1 . . . . 0.98(14) ?
    S2 C7 C8 N1 . . . . 178.45(9) ?
    C6 C7 C8 C9 . . . . -167.25(12) ?
    S2 C7 C8 C9 . . . . 10.2(2) ?
    C7 C8 C9 N2 . . . . 104.47(15) ?
    N1 C8 C9 N2 . . . . -62.33(15) ?
    C17 C12 C13 C14 . . . . 0.4(2) ?
    S1 C12 C13 C14 . . . . -175.91(12) ?
    C12 C13 C14 C15 . . . . -0.2(2) ?
    C13 C14 C15 C16 . . . . -0.2(3) ?
    C14 C15 C16 C17 . . . . 0.4(3) ?
    C15 C16 C17 C12 . . . . -0.2(3) ?
    C13 C12 C17 C16 . . . . -0.2(2) ?
    S1 C12 C17 C16 . . . . 176.18(14) ?
    C23 C18 C19 C20 . . . . 0.2(2) ?
    S2 C18 C19 C20 . . . . -177.54(12) ?
    C18 C19 C20 C21 . . . . 0.6(2) ?
    C19 C20 C21 C22 . . . . -0.9(3) ?
    C20 C21 C22 C23 . . . . 0.3(3) ?
    C21 C22 C23 C18 . . . . 0.5(2) ?
    C19 C18 C23 C22 . . . . -0.8(2) ?
    S2 C18 C23 C22 . . . . 177.16(12) ?
    C2 C1 N1 C8 . . . . -175.59(13) ?
    C6 C1 N1 C8 . . . . -1.19(13) ?
    C2 C1 N1 S1 . . . . 46.01(18) ?
    C6 C1 N1 S1 . . . . -139.59(9) ?
    C7 C8 N1 C1 . . . . 0.11(13) ?
    C9 C8 N1 C1 . . . . 169.22(11) ?
    C7 C8 N1 S1 . . . . 138.76(10) ?
    C9 C8 N1 S1 . . . . -52.12(14) ?
    O3 C10 N2 C9 . . . . -5.2(3) ?
    C11 C10 N2 C9 . . . . 172.65(14) ?
    C8 C9 N2 C10 . . . . -83.42(16) ?
    C1 N1 S1 O1 . . . . -43.85(11) ?
    C8 N1 S1 O1 . . . . -177.59(10) ?
    C1 N1 S1 O2 . . . . -172.62(10) ?
    C8 N1 S1 O2 . . . . 53.64(11) ?
    C1 N1 S1 C12 . . . . 71.05(10) ?
    C8 N1 S1 C12 . . . . -62.69(11) ?
    C13 C12 S1 O1 . . . . -156.18(11) ?
    C17 C12 S1 O1 . . . . 27.46(13) ?
    C13 C12 S1 O2 . . . . -23.05(13) ?
    C17 C12 S1 O2 . . . . 160.59(12) ?
    C13 C12 S1 N1 . . . . 90.75(12) ?
    C17 C12 S1 N1 . . . . -85.61(12) ?
    C8 C7 S2 C18 . . . . 108.39(12) ?
    C6 C7 S2 C18 . . . . -74.53(12) ?
    C19 C18 S2 C7 . . . . -15.37(14) ?
    C23 C18 S2 C7 . . . . 166.79(11) ?
loop_
    _geom_hbond_atom_site_label_D
    _geom_hbond_atom_site_label_H
    _geom_hbond_atom_site_label_A
    _geom_hbond_site_symmetry_A
    _geom_hbond_distance_DH
    _geom_hbond_distance_HA
    _geom_hbond_distance_DA
    _geom_hbond_angle_DHA
    N2 H2A O2 2_767 0.86 2.48 3.3179(15) 165
    C21 H21 O1 1_554 0.93 2.44 3.2666(18) 149
    C5 H5 Cg3 1_455 0.93 2.94 3.7634(18) 149
    C9 H9A Cg4 2_766 0.97 2.95 3.5792(16) 124
    C11 H11A Cg2 2_667 0.96 2.91 3.597(2)   129
    C16 H16 Cg4 2_756 0.93 2.95 3.745(2)   145
