# Supplementary material for: N-[(3-Phenylsulfanyl-1-phenylsulfonyl-1H-indol-2-yl)methyl]acetamide
Source: Acta Crystallogr Sect E Struct Rep Online. 2009 Apr 10;65(Pt 5):o1020–1. doi: 10.1107/S1600536809012525 (PMC2977706; doi:10.1107/S1600536809012525)
Supplement: Supplementary file 2 [file e-65-o1020-Isup2.hkl]

#
# h,k,l, Fc-squared, Fo-squared, sigma(Fo-squared) and status flag
#
data_I
_shelx_title ' ST2 in P-1'
_shelx_refln_list_code          4
_shelx_F_calc_maximum      148.79
_exptl_crystal_F_000       456.00
_reflns_d_resolution_high  0.6729
 
loop_
 _symmetry_equiv_pos_as_xyz
 'x, y, z'
 '-x, -y, -z'
 
_cell_length_a     8.8129
_cell_length_b    10.8880
_cell_length_c    11.3711
_cell_angle_alpha  86.698
_cell_angle_beta   76.494
_cell_angle_gamma  83.317
 
_shelx_F_squared_multiplier     1.000
 
loop_
 _refln_index_h
 _refln_index_k
 _refln_index_l
 _refln_F_squared_calc
 _refln_F_squared_meas
 _refln_F_squared_sigma
 _refln_observed_status
   1   0   0     2216.37     1712.63     40.02 o
   2   0   0     4135.21     4357.29     34.15 o
   3   0   0      308.05      317.05      2.89 o
   4   0   0      298.02      302.79      3.01 o
   5   0   0       27.89       19.94      0.67 o
   6   0   0       52.29       62.76      1.10 o
   7   0   0      293.60      282.27      3.67 o
   8   0   0      150.56      152.71      3.00 o
   9   0   0        3.35        1.70      0.83 o
  10   0   0        2.23        2.63      1.50 o
  11   0   0        0.78        4.52      1.70 o
  12   0   0        0.12       -1.66      1.66 o
 -12   1   0       23.94       23.22      4.31 o
 -11   1   0       13.82       16.48      6.01 o
 -10   1   0       17.45       20.66      1.72 o
  -9   1   0      200.02      203.71      4.33 o
  -8   1   0        5.38        6.56      0.86 o
  -7   1   0      122.30      111.30      1.70 o
  -6   1   0       22.33       28.98      0.74 o
  -5   1   0      500.03      433.33      4.26 o
  -4   1   0      518.47      491.23      4.68 o
  -3   1   0     2192.66     2353.40     19.81 o
  -1   1   0      338.53      367.22      3.20 o
   1   1   0      208.05      247.34      2.31 o
   2   1   0        1.63       -0.18      0.18 o
   3   1   0      686.92      723.02      6.01 o
   4   1   0       70.61       83.37      1.08 o
   5   1   0       57.77       51.35      0.85 o
   6   1   0       49.01       47.98      0.89 o
   7   1   0       21.16       21.86      0.69 o
   8   1   0        6.27        5.68      0.72 o
   9   1   0        8.66        7.20      0.98 o
  10   1   0       75.16       83.87      3.08 o
  11   1   0       51.99       50.07      3.35 o
  12   1   0        3.72        4.43      1.96 o
 -12   2   0        1.12        2.64      2.90 o
 -11   2   0       27.32       24.77      2.74 o
 -10   2   0        4.84        7.46      1.06 o
  -9   2   0      106.38      116.93      3.47 o
  -8   2   0       73.64       68.31      2.51 o
  -7   2   0      236.20      237.15      3.04 o
  -6   2   0       57.34       46.46      0.98 o
  -5   2   0      144.26      134.49      1.70 o
  -4   2   0       77.38       73.72      1.06 o
  -3   2   0     1218.84     1292.27     10.56 o
  -2   2   0      538.62      490.35      4.55 o
  -1   2   0     1850.71     1819.62     14.68 o
   0   2   0     5725.05     5645.50     43.41 o
   1   2   0     5756.62     5728.21     50.81 o
   2   2   0      202.81      228.94      2.14 o
   3   2   0      958.01     1033.83      8.88 o
   4   2   0     1325.27     1336.78     11.46 o
   5   2   0      764.25      784.64      7.56 o
   6   2   0      572.67      630.88      5.79 o
   7   2   0        1.61        1.65      0.44 o
   8   2   0      106.68      107.28      2.46 o
   9   2   0        0.55       -0.56      0.84 o
  10   2   0        0.56       -0.75      1.56 o
  11   2   0       17.11       15.31      2.62 o
  12   2   0        2.47        5.31      1.95 o
 -12   3   0       21.06       21.07      2.80 o
 -11   3   0       29.47       33.41      3.10 o
 -10   3   0        8.19        8.38      2.01 o
  -9   3   0        1.43        2.34      1.31 o
  -8   3   0        2.45        2.46      0.69 o
  -7   3   0      175.05      161.52      2.22 o
  -6   3   0      602.13      602.38      5.97 o
  -5   3   0       39.02       45.79      0.87 o
  -4   3   0      263.64      227.78      2.51 o
  -3   3   0       18.43       14.62      0.49 o
  -2   3   0        0.12        0.14      0.16 o
  -1   3   0      693.60      747.82      6.50 o
   0   3   0     2620.47     2692.26     21.41 o
   1   3   0     2420.32     2634.09     22.06 o
   2   3   0     3457.73     3474.93     27.83 o
   3   3   0      122.15      115.81      1.38 o
   4   3   0      420.48      398.77      3.94 o
   5   3   0      216.00      230.92      2.42 o
   6   3   0        1.68        4.61      0.42 o
   7   3   0      166.29      164.64      2.15 o
   8   3   0        9.67        7.69      0.93 o
   9   3   0        2.82        1.61      0.74 o
  10   3   0       47.30       55.81      3.93 o
  11   3   0       68.69       72.88      9.25 o
  12   3   0       10.35        9.46      2.36 o
 -11   4   0       31.61       39.10      4.26 o
 -10   4   0        2.97        3.09      1.57 o
  -9   4   0       68.81       71.82      2.94 o
  -8   4   0       11.53       12.18      0.73 o
  -7   4   0      170.08      166.75      2.94 o
  -6   4   0       56.14       50.15      1.28 o
  -5   4   0      119.23      127.11      1.66 o
  -4   4   0      748.28      766.78      6.93 o
  -3   4   0        7.02        7.66      0.38 o
  -2   4   0      176.64      183.89      1.97 o
  -1   4   0     1436.18     1398.85     13.22 o
   0   4   0      142.68      158.49      1.62 o
   1   4   0     2150.48     2290.88     27.58 o
   2   4   0     1862.62     1841.39     15.66 o
   3   4   0      158.13      126.15      1.68 o
   4   4   0       50.93       55.07      0.94 o
   5   4   0      331.81      359.74      3.74 o
   6   4   0      198.62      196.59      2.36 o
   7   4   0       52.07       50.08      1.14 o
   8   4   0       29.41       27.96      0.99 o
   9   4   0       30.53       31.35      1.81 o
  10   4   0       22.75       25.63      1.83 o
  11   4   0        1.61        2.49      1.59 o
  12   4   0        3.11        0.63      1.66 o
 -11   5   0       17.13       23.56      2.86 o
 -10   5   0        7.70        5.55      1.88 o
  -9   5   0        7.87        7.82      1.14 o
  -8   5   0        4.96        4.12      0.64 o
  -7   5   0        4.58        4.73      0.61 o
  -6   5   0      357.50      338.34      4.22 o
  -5   5   0       25.00       23.53      0.74 o
  -4   5   0       87.25       92.57      1.43 o
  -3   5   0        9.89        9.21      0.42 o
  -2   5   0      219.10      234.74      2.61 o
  -1   5   0       25.50       45.36      0.95 o
   0   5   0      355.87      365.59      3.36 o
   1   5   0      663.35      757.59      6.75 o
   2   5   0       52.21       49.12      1.10 o
   3   5   0     1455.34     1527.50     13.19 o
   4   5   0      187.62      177.90      2.14 o
   5   5   0       68.37       76.70      1.34 o
   6   5   0      161.95      161.83      2.12 o
   7   5   0        2.59        3.47      0.49 o
   8   5   0       75.88       74.86      1.73 o
   9   5   0        0.81        0.73      0.80 o
  10   5   0       19.40       20.00      1.68 o
  11   5   0       23.54       21.81      2.42 o
  12   5   0       14.21       12.61      2.91 o
 -11   6   0        2.64        4.36      1.95 o
 -10   6   0        4.41        3.05      1.98 o
  -9   6   0        0.24       -0.93      0.95 o
  -8   6   0       82.01       83.27      2.27 o
  -7   6   0       11.67        9.15      0.94 o
  -6   6   0      258.87      253.70      4.05 o
  -5   6   0        1.39        1.71      0.44 o
  -4   6   0        5.37        6.18      0.50 o
  -3   6   0        0.13        0.64      0.26 o
  -2   6   0        0.06        0.05      0.31 o
  -1   6   0      362.67      405.73      4.40 o
   0   6   0      148.87      140.83      1.72 o
   1   6   0        9.17        9.32      0.59 o
   2   6   0       34.30       33.23      0.90 o
   3   6   0        5.76        1.44      0.65 o
   4   6   0      611.25      610.00      5.76 o
   5   6   0       40.85       40.97      0.97 o
   6   6   0        1.05        1.77      0.44 o
   7   6   0      431.56      405.13      5.67 o
   8   6   0       64.55       59.85      2.84 o
   9   6   0        9.39       11.66      1.05 o
  10   6   0        0.38        0.23      1.64 o
  11   6   0       13.11       16.59      3.06 o
  12   6   0       10.43       12.93      2.96 o
 -10   7   0        0.21        0.26      3.06 o
  -9   7   0       28.62       25.96      2.81 o
  -8   7   0       47.40       46.76      2.05 o
  -7   7   0       84.59       82.32      2.36 o
  -6   7   0       10.68       10.23      0.98 o
  -5   7   0      231.17      230.89      3.83 o
  -4   7   0        5.88        7.15      0.60 o
  -3   7   0      279.41      278.80      3.08 o
  -2   7   0       32.32       25.65      0.82 o
  -1   7   0        5.45        9.67      0.75 o
   0   7   0       92.58       78.04      1.45 o
   1   7   0       24.58       36.87      0.85 o
   2   7   0      152.65      143.26      2.22 o
   3   7   0       14.32       18.30      0.69 o
   4   7   0       76.02       79.94      1.58 o
   5   7   0       20.37       23.08      0.84 o
   6   7   0        0.13       -0.24      0.55 o
   7   7   0      119.71      117.78      2.44 o
   8   7   0        0.24        0.22      0.81 o
   9   7   0        0.02       -0.22      1.10 o
  10   7   0        2.47        2.83      1.96 o
  11   7   0        3.32        1.96      2.04 o
 -10   8   0       30.51       38.51      3.60 o
  -9   8   0       33.49       33.23      3.24 o
  -8   8   0        3.97        4.52      1.06 o
  -7   8   0       12.57       14.95      1.44 o
  -6   8   0       39.72       41.13      1.74 o
  -5   8   0      260.30      249.64      4.59 o
  -4   8   0       36.41       37.72      1.42 o
  -3   8   0       34.34       33.16      1.03 o
  -2   8   0      431.55      413.71      4.75 o
  -1   8   0       41.77       36.86      1.06 o
   0   8   0        0.09       -0.33      0.33 o
   1   8   0       87.22       90.74      1.53 o
   2   8   0        5.38        4.40      0.52 o
   3   8   0       89.87       94.52      1.69 o
   4   8   0     1210.11     1147.09     12.15 o
   5   8   0      683.79      671.76      8.19 o
   6   8   0       23.58       27.60      2.15 o
   7   8   0       10.55       12.65      1.23 o
   8   8   0        2.40        1.38      1.81 o
   9   8   0        0.28       -0.43      0.83 o
  10   8   0        4.12        2.44      2.02 o
  11   8   0        1.69        0.06      1.89 o
  -9   9   0        0.09        0.46      1.63 o
  -8   9   0        0.01       -1.08      1.08 o
  -7   9   0      137.00      134.86      3.78 o
  -6   9   0       16.37       14.59      1.46 o
  -5   9   0        0.79        0.19      0.87 o
  -4   9   0      297.29      297.95      5.41 o
  -3   9   0       34.11       35.93      1.43 o
  -2   9   0      222.92      202.27      3.35 o
  -1   9   0        8.19        6.58      0.66 o
   0   9   0      122.02      121.10      2.22 o
   1   9   0      376.48      362.16      4.69 o
   2   9   0       27.07       31.19      1.21 o
   3   9   0        0.22        0.22      0.53 o
   4   9   0        8.64        7.19      0.89 o
   5   9   0      108.46      107.48      3.09 o
   6   9   0        1.64        2.97      1.05 o
   7   9   0        0.74       -0.31      0.78 o
   8   9   0        7.04        8.02      1.34 o
   9   9   0        4.70        6.34      1.99 o
  10   9   0        0.00       -0.44      1.89 o
  11   9   0        1.17        4.06      2.54 o
  -9  10   0        2.38        4.08      2.96 o
  -8  10   0        0.00       -1.39      1.39 o
  -7  10   0        0.25        1.17      1.25 o
  -6  10   0       28.08       23.30      2.07 o
  -5  10   0       31.43       28.48      2.19 o
  -4  10   0      465.37      461.88      8.51 o
  -3  10   0       39.34       37.16      1.98 o
  -2  10   0        0.02        0.01      0.77 o
  -1  10   0        1.08        2.90      0.90 o
   0  10   0      395.93      364.04      7.03 o
   1  10   0       71.79       65.09      1.94 o
   2  10   0       83.37       73.70      2.26 o
   3  10   0       94.34      103.05      2.75 o
   4  10   0      113.68      104.98      3.12 o
   5  10   0       52.98       44.22      2.84 o
   6  10   0       18.31       30.09      4.14 o
   7  10   0       62.90       61.96      2.47 o
   8  10   0        0.55        0.11      0.95 o
   9  10   0       10.67        7.64      2.52 o
  10  10   0        1.89       -1.00      2.06 o
  -8  11   0       23.75       22.37      2.69 o
  -7  11   0       11.84       11.94      2.29 o
  -6  11   0        8.69        8.85      2.07 o
  -5  11   0       38.23       36.04      3.00 o
  -4  11   0       14.25       15.20      5.73 o
  -3  11   0       10.53       16.07      2.29 o
  -2  11   0      133.58      124.55      5.33 o
  -1  11   0       37.87       44.82      4.86 o
   0  11   0        3.70        3.17      1.46 o
   1  11   0       99.42       99.29      4.54 o
   2  11   0        6.18        7.64      1.81 o
   3  11   0        0.01        1.13      1.27 o
   4  11   0        0.30       -0.71      1.03 o
   5  11   0        1.50        2.30      1.72 o
   6  11   0        0.23        0.98      1.43 o
   7  11   0        0.56        1.24      1.24 o
   8  11   0        7.39       11.22      1.66 o
   9  11   0        6.70        9.76      2.54 o
  10  11   0        1.50        1.04      1.39 o
  -7  12   0        1.26        2.44      1.73 o
  -6  12   0        8.49        7.76      2.43 o
  -5  12   0        0.10        2.28      1.54 o
  -4  12   0       71.78       66.60      3.98 o
  -3  12   0       10.77        9.59      1.97 o
  -2  12   0       30.57       32.47      3.54 o
  -1  12   0        0.03        0.14      1.31 o
   0  12   0        2.18        4.78      1.67 o
   1  12   0       25.56       24.22      2.58 o
   2  12   0       16.44       17.21      2.35 o
   3  12   0        1.76        0.15      1.88 o
   4  12   0        4.41        4.90      1.75 o
   5  12   0        3.24        5.16      2.39 o
   6  12   0        5.11        7.12      2.66 o
   7  12   0        8.32        7.79      2.89 o
   8  12   0        0.77       -0.25      2.25 o
   9  12   0        9.50       14.38      2.94 o
  -6  13   0        3.86        2.69      1.84 o
  -5  13   0        0.58       -0.47      1.54 o
  -4  13   0       28.30       29.48      3.97 o
  -3  13   0        0.78       -1.42      1.42 o
  -2  13   0        3.03        3.94      2.38 o
  -1  13   0       42.87       36.33      3.28 o
   0  13   0        4.10        3.50      1.81 o
   1  13   0        2.22        1.63      1.63 o
   2  13   0       47.84       55.09      3.86 o
   3  13   0       14.05       15.74      2.45 o
   4  13   0        0.53       -0.46      1.96 o
   5  13   0        1.43        0.79      2.12 o
   6  13   0       25.25       29.18      4.08 o
   7  13   0        1.05        2.79      2.73 o
   8  13   0        0.01        1.33      2.56 o
  -5  14   0        6.78        4.99      2.11 o
  -4  14   0        1.53        3.19      2.91 o
  -3  14   0       22.47       30.13      4.93 o
  -2  14   0       16.93       21.19      4.18 o
  -1  14   0       24.01       29.00      3.22 o
   0  14   0        0.01       -1.56      1.56 o
   1  14   0        0.22        2.08      1.77 o
   2  14   0       25.92       23.94      3.05 o
   3  14   0       15.39       20.37      2.91 o
   4  14   0        0.14       -1.04      2.06 o
   5  14   0        0.24       -0.04      2.23 o
   6  14   0        2.20        1.33      2.62 o
   7  14   0        0.03       -2.21      2.33 o
  -3  15   0       33.88       30.87      5.00 o
  -2  15   0       11.36       14.95      4.08 o
  -1  15   0        0.04        1.15      1.82 o
   0  15   0       18.56       23.36      3.14 o
   1  15   0        4.91        2.56      2.09 o
   2  15   0       20.43       25.76      4.15 o
   3  15   0       13.07        9.08      3.02 o
   4  15   0        4.64        8.93      3.25 o
   5  15   0        4.94        5.27      3.06 o
   0  16   0        0.83        1.04      1.98 o
   1  16   0        8.92        5.60      2.23 o
   2  16   0        0.39        1.50      2.07 o
   3  16   0       10.38        9.97      3.64 o
  -2 -16   1        1.15        0.48      2.15 o
  -1 -16   1        1.61        0.33      1.95 o
  -5 -15   1        0.18       -2.06      2.19 o
  -4 -15   1        1.51        2.37      2.87 o
  -3 -15   1       26.43       33.99      3.62 o
  -2 -15   1        2.52        2.94      2.00 o
  -1 -15   1        9.45        9.93      2.40 o
   0 -15   1        2.52        1.97      1.89 o
   1 -15   1        0.03        1.48      2.69 o
   2 -15   1        4.69        9.51      3.33 o
   3 -15   1        3.85        3.08      3.02 o
  -7 -14   1       11.65       10.97      3.62 o
  -6 -14   1        5.55        3.04      2.71 o
  -5 -14   1        1.73        5.89      2.85 o
  -4 -14   1        3.18        2.87      2.66 o
  -3 -14   1       19.82       24.44      4.90 o
  -2 -14   1        1.52        1.12      1.85 o
  -1 -14   1        3.62        6.79      2.71 o
   0 -14   1       21.35       21.99      2.92 o
   1 -14   1       15.84       17.05      2.95 o
   2 -14   1        2.70        2.27      2.69 o
   3 -14   1       33.03       30.06      4.56 o
   4 -14   1        0.31        1.48      1.71 o
   5 -14   1        3.91        1.05      1.90 o
  -8 -13   1        8.60       10.47      3.27 o
  -7 -13   1       40.59       45.94      5.02 o
  -6 -13   1        4.43        2.02      2.44 o
  -5 -13   1       12.59       10.91      3.21 o
  -4 -13   1        0.20       -1.04      1.47 o
  -3 -13   1       13.66       18.56      4.36 o
  -2 -13   1        3.35        1.87      1.71 o
  -1 -13   1       17.11       22.40      2.79 o
   0 -13   1        1.01        0.15      2.81 o
   1 -13   1       29.70       32.27      3.17 o
   2 -13   1        4.03        4.02      1.62 o
   3 -13   1        9.87        8.15      1.97 o
   4 -13   1        2.53        5.65      3.13 o
   5 -13   1       28.89       27.80      2.96 o
   6 -13   1        0.35       -1.84      1.84 o
  -9 -12   1        0.23       -1.04      2.27 o
  -8 -12   1        6.42        8.12      2.94 o
  -7 -12   1        9.29       14.82      3.23 o
  -6 -12   1       16.74       21.86      3.58 o
  -5 -12   1        1.24        2.98      2.35 o
  -4 -12   1       10.46       11.56      2.79 o
  -3 -12   1       12.18       13.69      2.18 o
  -2 -12   1       38.36       49.10      3.52 o
  -1 -12   1        0.00        1.49      1.42 o
   0 -12   1        7.47        8.25      2.72 o
   1 -12   1       40.18       41.80      2.50 o
   2 -12   1        0.20        0.79      2.08 o
   3 -12   1        0.00       -1.12      1.12 o
   4 -12   1        8.91        4.18      1.76 o
   5 -12   1       32.82       32.28      2.97 o
   6 -12   1        0.24        0.67      2.06 o
   7 -12   1        1.93        3.70      1.79 o
  -9 -11   1        0.57        4.73      2.56 o
  -8 -11   1        0.01       -0.77      2.10 o
  -7 -11   1       30.26       28.85      3.75 o
  -6 -11   1        8.06        4.14      2.41 o
  -5 -11   1        3.63        2.60      2.23 o
  -4 -11   1       23.18       22.96      2.52 o
  -3 -11   1        1.70        0.94      1.34 o
  -2 -11   1        2.58        2.29      1.40 o
  -1 -11   1        0.01        0.73      1.29 o
   0 -11   1       37.09       42.90      4.71 o
   1 -11   1        4.08        4.80      1.59 o
   2 -11   1       25.14       30.37      2.16 o
   3 -11   1      146.95      144.68      4.54 o
   4 -11   1      119.57      115.89      4.09 o
   5 -11   1        7.90        9.55      1.66 o
   6 -11   1        6.94        5.18      1.79 o
   7 -11   1        6.60        6.48      3.26 o
   8 -11   1        5.22        3.85      1.66 o
 -10 -10   1        0.02        0.33      1.75 o
  -9 -10   1        0.17       -1.79      1.79 o
  -8 -10   1        9.67        8.65      1.96 o
  -7 -10   1        0.82        1.54      1.45 o
  -6 -10   1       52.29       52.51      2.62 o
  -5 -10   1      139.92      113.40      3.03 o
  -4 -10   1      136.57      147.23      3.91 o
  -3 -10   1       11.81       11.38      1.30 o
  -2 -10   1        0.01       -0.62      0.68 o
  -1 -10   1      209.87      191.66      7.91 o
   0 -10   1       11.57       12.03      2.33 o
   1 -10   1      178.78      160.67      3.55 o
   2 -10   1       35.83       34.29      1.83 o
   3 -10   1      277.29      274.65      6.04 o
   4 -10   1       55.52       56.98      2.40 o
   5 -10   1        0.55        0.38      0.89 o
   6 -10   1       23.24       24.33      1.77 o
   7 -10   1        6.04        4.88      1.46 o
   8 -10   1       45.92       46.33      2.61 o
   9 -10   1       17.60       25.85      4.75 o
 -10  -9   1        0.32       -0.75      1.27 o
  -9  -9   1       10.86        9.00      1.83 o
  -8  -9   1        0.06       -0.27      1.70 o
  -7  -9   1        6.88        5.90      1.30 o
  -6  -9   1       65.69       67.35      2.41 o
  -5  -9   1       12.79       10.09      1.09 o
  -4  -9   1      119.63      117.30      3.62 o
  -3  -9   1       11.52       11.41      0.90 o
  -2  -9   1      417.98      396.86      5.08 o
  -1  -9   1       74.80       73.32      1.73 o
   0  -9   1        6.84        3.45      0.62 o
   1  -9   1      222.48      226.67      3.31 o
   2  -9   1        8.29       10.39      0.87 o
   3  -9   1       10.36        9.38      0.91 o
   4  -9   1      297.93      273.34      4.90 o
   5  -9   1      153.92      153.24      3.87 o
   6  -9   1       22.96       25.10      1.67 o
   7  -9   1        4.10        4.68      1.13 o
   8  -9   1        1.59        0.91      1.10 o
   9  -9   1       32.80       38.82      3.53 o
 -11  -8   1        5.67        6.74      2.69 o
 -10  -8   1        2.32        2.73      1.30 o
  -9  -8   1        8.65        6.86      1.43 o
  -8  -8   1       67.47       71.80      2.96 o
  -7  -8   1        3.04        0.70      0.86 o
  -6  -8   1       19.57       18.84      1.38 o
  -5  -8   1       64.13       68.21      1.95 o
  -4  -8   1      109.77      102.20      2.66 o
  -3  -8   1       62.37       67.03      1.45 o
  -2  -8   1      704.77      680.03      7.44 o
  -1  -8   1      157.97      162.11      2.37 o
   0  -8   1      205.82      195.95      2.68 o
   1  -8   1       24.88       27.25      1.02 o
   2  -8   1       20.21       18.17      0.88 o
   3  -8   1       22.14       19.60      0.83 o
   4  -8   1      565.10      532.57      6.79 o
   5  -8   1       92.04       89.36      2.37 o
   6  -8   1       60.46       61.16      3.22 o
   7  -8   1      166.55      164.66      4.23 o
   8  -8   1       10.82       10.64      1.54 o
   9  -8   1       42.06       42.83      3.49 o
  10  -8   1        0.06       -0.33      1.62 o
 -11  -7   1        1.12       -0.50      1.96 o
 -10  -7   1        0.94       -1.50      1.50 o
  -9  -7   1       16.36       13.88      1.45 o
  -8  -7   1       36.74       34.40      2.14 o
  -7  -7   1        0.03        0.68      0.83 o
  -6  -7   1        4.80        4.35      0.72 o
  -5  -7   1      355.09      346.49      4.20 o
  -4  -7   1        5.33        4.50      0.48 o
  -3  -7   1       71.65       85.73      1.54 o
  -2  -7   1        0.02        0.57      0.45 o
  -1  -7   1      794.64      795.52      7.61 o
   0  -7   1      265.60      282.09      3.19 o
   1  -7   1      190.27      198.81      3.03 o
   2  -7   1      297.96      307.90      3.45 o
   3  -7   1       43.88       50.37      1.23 o
   4  -7   1       59.84       64.48      1.35 o
   5  -7   1      159.28      156.12      2.65 o
   6  -7   1        0.94        0.75      0.57 o
   7  -7   1        1.01        0.99      0.68 o
   8  -7   1       13.19       12.00      1.66 o
   9  -7   1       42.95       40.57      3.19 o
  10  -7   1        1.73        2.36      1.80 o
 -12  -6   1        0.25       -1.96      1.96 o
 -11  -6   1        0.02       -1.00      1.92 o
 -10  -6   1       45.93       46.09      4.20 o
  -9  -6   1        5.24        9.66      1.62 o
  -8  -6   1       11.85       13.26      1.65 o
  -7  -6   1       29.32       35.27      1.65 o
  -6  -6   1        1.91        1.76      0.57 o
  -5  -6   1       18.26       12.66      0.59 o
  -4  -6   1      317.09      304.49      3.40 o
  -3  -6   1      834.40      779.93      7.91 o
  -2  -6   1     2110.73     2190.05     21.94 o
  -1  -6   1      105.49       89.04      1.28 o
   0  -6   1       73.36       62.18      1.08 o
   1  -6   1       44.40       55.72      1.07 o
   2  -6   1        2.68        5.75      0.51 o
   3  -6   1      404.54      403.08      3.84 o
   4  -6   1       51.79       43.55      0.93 o
   5  -6   1      577.58      566.63      5.79 o
   6  -6   1       19.04       19.11      0.82 o
   7  -6   1        0.00       -0.36      0.47 o
   8  -6   1      102.69      111.16      3.09 o
   9  -6   1       50.60       51.93      2.58 o
  10  -6   1       13.16       12.47      2.28 o
  11  -6   1        0.47        0.39      1.64 o
 -12  -5   1        0.75       -1.98      1.98 o
 -11  -5   1        0.39        0.46      2.02 o
 -10  -5   1        4.35        4.10      1.23 o
  -9  -5   1        0.19        0.06      0.61 o
  -8  -5   1       42.63       42.79      1.77 o
  -7  -5   1       31.82       35.28      1.27 o
  -6  -5   1        0.68        0.83      0.38 o
  -5  -5   1       92.46      105.11      1.68 o
  -4  -5   1        0.73        0.44      0.29 o
  -3  -5   1     1890.16     1944.87     18.53 o
  -2  -5   1     2249.26     2312.80     24.71 o
  -1  -5   1     1326.18     1399.51     11.48 o
   0  -5   1        4.22        1.60      0.46 o
   1  -5   1      950.08      989.24      9.60 o
   2  -5   1      103.80      106.19      1.37 o
   3  -5   1        1.03        2.37      0.25 o
   4  -5   1      282.84      284.28      3.14 o
   5  -5   1        1.39        1.13      0.32 o
   6  -5   1      166.34      153.25      2.30 o
   7  -5   1       29.43       25.46      1.01 o
   8  -5   1       42.38       42.54      1.63 o
   9  -5   1        8.46        6.10      0.99 o
  10  -5   1       30.56       30.25      2.16 o
  11  -5   1        3.55        1.65      1.80 o
 -12  -4   1        4.75        5.45      2.69 o
 -11  -4   1       39.08       44.31      3.21 o
 -10  -4   1       14.01       16.24      2.17 o
  -9  -4   1        0.40       -0.64      0.64 o
  -8  -4   1       45.52       43.05      1.54 o
  -7  -4   1       68.11       67.21      1.43 o
  -6  -4   1        0.65        0.75      0.35 o
  -5  -4   1      290.01      289.89      3.19 o
  -4  -4   1        1.79        3.55      0.32 o
  -3  -4   1      106.99      114.51      1.52 o
  -2  -4   1      111.45      101.82      1.61 o
  -1  -4   1      922.88      941.03      7.81 o
   0  -4   1       80.14       89.50      1.07 o
   1  -4   1     1023.95     1089.33      9.43 o
   2  -4   1      834.97      893.61      9.65 o
   3  -4   1      980.50      938.68      7.55 o
   4  -4   1      219.56      226.24      2.39 o
   5  -4   1       36.64       25.71      0.69 o
   6  -4   1      810.75      817.66      8.71 o
   7  -4   1       20.09       18.73      1.04 o
   8  -4   1        9.83        6.85      0.95 o
   9  -4   1        8.16        5.81      1.18 o
  10  -4   1       69.21       74.01      4.50 o
  11  -4   1       53.29       59.02      3.88 o
  12  -4   1        0.35        2.46      3.42 o
 -12  -3   1        2.68        5.49      1.97 o
 -11  -3   1       12.50       12.35      2.14 o
 -10  -3   1       35.02       35.22      2.13 o
  -9  -3   1       14.74       17.37      0.95 o
  -8  -3   1        1.30        0.23      0.48 o
  -7  -3   1       30.16       32.69      0.99 o
  -6  -3   1        0.06       -0.25      0.25 o
  -5  -3   1       41.67       37.13      0.84 o
  -4  -3   1      112.27      118.52      1.52 o
  -3  -3   1      475.17      514.01      4.50 o
  -2  -3   1     2489.91     2574.68     24.20 o
  -1  -3   1      831.69      915.50      7.88 o
   0  -3   1       22.17       14.29      0.44 o
   1  -3   1      359.15      307.01      2.75 o
   2  -3   1      296.66      310.02      2.89 o
   3  -3   1      459.02      523.72      4.77 o
   4  -3   1       14.52       24.72      0.58 o
   5  -3   1      417.64      407.30      4.08 o
   6  -3   1      103.42      108.09      1.68 o
   7  -3   1       74.85       68.68      2.25 o
   8  -3   1      234.36      230.14      4.20 o
   9  -3   1       11.22       12.23      1.15 o
  10  -3   1       14.64       18.21      2.23 o
  11  -3   1        3.97        4.67      1.77 o
  12  -3   1        3.54        6.98      2.88 o
 -12  -2   1        4.64        5.77      2.07 o
 -11  -2   1       38.93       46.09      3.29 o
 -10  -2   1        0.02        1.72      1.04 o
  -9  -2   1        8.64        7.30      0.81 o
  -8  -2   1       13.42       12.13      0.73 o
  -7  -2   1      230.46      233.12      2.91 o
  -6  -2   1      573.90      590.30      5.82 o
  -5  -2   1      234.64      257.27      2.82 o
  -4  -2   1      229.80      207.10      2.27 o
  -3  -2   1      896.67      869.85      7.59 o
  -2  -2   1      150.55      165.06      1.55 o
  -1  -2   1    17703.31    15960.01    134.90 o
   0  -2   1      125.37      125.86      1.27 o
   1  -2   1     6001.34     5898.92     45.31 o
   2  -2   1        0.00        0.06      0.11 o
   3  -2   1       81.47       60.99      0.82 o
   4  -2   1       51.38       44.06      0.72 o
   5  -2   1      214.59      246.41      2.45 o
   6  -2   1      185.02      195.85      2.53 o
   7  -2   1       86.33       78.10      1.50 o
   8  -2   1      438.62      424.64      5.80 o
   9  -2   1       91.64       87.32      2.24 o
  10  -2   1        1.96        2.76      0.80 o
  11  -2   1       17.44       22.54      2.53 o
  12  -2   1       29.11       32.00      3.08 o
 -12  -1   1        2.31        0.90      1.84 o
 -11  -1   1       26.63       27.35      3.16 o
 -10  -1   1        8.86       10.26      1.48 o
  -9  -1   1       18.62       20.00      1.61 o
  -8  -1   1       66.86       64.90      1.72 o
  -7  -1   1        9.74        9.83      0.61 o
  -6  -1   1        7.64        7.15      0.45 o
  -5  -1   1        0.95        2.41      0.34 o
  -4  -1   1       11.42        4.72      0.31 o
  -3  -1   1      217.05      211.71      2.21 o
  -2  -1   1      421.63      401.23      3.31 o
  -1  -1   1     4605.74     4556.44     37.61 o
   0  -1   1     2812.87     2755.79     20.81 o
   1  -1   1       88.54       77.93      0.72 o
   2  -1   1     1084.63     1198.46     10.80 o
   3  -1   1     4825.95     5025.76     46.65 o
   4  -1   1      641.91      682.65      7.31 o
   5  -1   1      304.80      312.20      3.67 o
   6  -1   1      220.04      223.19      3.14 o
   7  -1   1       48.65       42.20      1.11 o
   8  -1   1       14.65       12.02      0.87 o
   9  -1   1      147.34      143.41      3.35 o
  10  -1   1        4.75        4.26      1.11 o
  11  -1   1       95.14      101.66     11.15 o
  12  -1   1        3.22        2.49      1.74 o
 -12   0   1        2.55        4.95      2.06 o
 -11   0   1       12.24       13.66      2.33 o
 -10   0   1       32.01       33.66      2.16 o
  -9   0   1        0.86       -0.20      1.12 o
  -8   0   1       38.48       35.27      1.10 o
  -7   0   1       79.93       75.18      1.46 o
  -6   0   1      653.57      651.53      6.35 o
  -5   0   1      484.09      457.80      4.57 o
  -4   0   1     1007.76     1112.60      9.30 o
  -3   0   1     1269.15     1293.70     11.55 o
  -2   0   1       97.38      101.88      1.12 o
  -1   0   1     4507.66     4467.93     42.08 o
   1   0   1        0.34        0.71      0.33 o
   2   0   1    14562.97    13325.75    348.53 o
   3   0   1     2103.75     2072.19     21.50 o
   4   0   1      226.80      202.24      2.40 o
   5   0   1     1164.51     1277.44     13.38 o
   6   0   1       63.88       68.22      1.32 o
   7   0   1        2.47        3.25      0.44 o
   8   0   1       75.72       83.41      1.96 o
   9   0   1      200.69      203.75      3.73 o
  10   0   1       12.54        8.75      1.07 o
  11   0   1        7.28        8.34      1.93 o
  12   0   1       50.49       61.14      3.87 o
 -12   1   1        0.25        0.70      2.88 o
 -11   1   1        3.53        3.39      1.98 o
 -10   1   1       84.36       91.34      3.38 o
  -9   1   1       69.06       70.74      2.79 o
  -8   1   1       63.53       64.04      1.61 o
  -7   1   1      246.97      255.23      3.33 o
  -6   1   1      266.64      281.73      3.54 o
  -5   1   1      239.81      259.37      2.86 o
  -4   1   1      389.22      426.88      4.01 o
  -3   1   1     1660.90     1659.63     15.56 o
  -2   1   1     2769.22     2981.69     24.14 o
  -1   1   1      252.39      281.55      2.77 o
   0   1   1     4021.64     3810.47     55.77 o
   1   1   1      243.97      275.39      2.49 o
   2   1   1     1541.46     1641.48     18.51 o
   3   1   1     1584.96     1754.58     18.13 o
   4   1   1     1905.79     1860.77     19.19 o
   5   1   1     1410.20     1497.68     15.60 o
   6   1   1       23.76       25.41      0.78 o
   7   1   1       17.69       11.70      0.62 o
   8   1   1        2.23        1.50      0.54 o
   9   1   1        1.26       -0.57      0.57 o
  10   1   1        2.69        2.10      0.86 o
  11   1   1        0.43        1.28      1.90 o
  12   1   1       11.40       11.73      2.26 o
 -12   2   1       61.30       61.25      5.91 o
 -11   2   1        1.52        1.00      1.72 o
 -10   2   1       60.95       68.62      4.43 o
  -9   2   1        0.18        0.29      0.89 o
  -8   2   1       45.54       42.68      1.36 o
  -7   2   1       31.50       32.33      1.00 o
  -6   2   1       73.45       76.98      1.38 o
  -5   2   1     1224.61     1225.38     11.30 o
  -4   2   1      264.84      286.00      2.87 o
  -3   2   1       89.17      110.85      1.45 o
  -2   2   1       22.70       31.87      0.62 o
  -1   2   1     5001.61     5032.92     47.68 o
   0   2   1      786.89      886.29      7.98 o
   1   2   1      300.84      312.07      2.65 o
   2   2   1     9907.47     9592.72     75.33 o
   3   2   1     1437.81     1442.03     12.28 o
   4   2   1       32.71       39.71      0.63 o
   5   2   1      124.00      144.70      1.85 o
   6   2   1       71.36       65.05      1.35 o
   7   2   1       20.33       17.07      0.73 o
   8   2   1       32.28       32.14      1.58 o
   9   2   1       16.87       19.44      1.08 o
  10   2   1      197.59      203.26      4.31 o
  11   2   1        3.56        0.55      1.41 o
  12   2   1        1.37        0.66      1.60 o
 -12   3   1       18.85       24.77      5.29 o
 -11   3   1        0.45        1.00      1.75 o
 -10   3   1       34.54       30.05      2.83 o
  -9   3   1       79.14       83.52      2.61 o
  -8   3   1        2.30        2.14      0.63 o
  -7   3   1       48.09       46.46      1.22 o
  -6   3   1       50.83       48.11      1.15 o
  -5   3   1      606.93      624.16      5.84 o
  -4   3   1      497.57      548.94      5.34 o
  -3   3   1      237.62      267.97      2.70 o
  -2   3   1      582.50      523.79      4.92 o
  -1   3   1        4.62        4.49      0.29 o
   0   3   1       81.04       84.08      1.00 o
   1   3   1      495.88      550.23      5.22 o
   2   3   1     4075.66     4177.61     34.83 o
   3   3   1        3.41        9.67      0.33 o
   4   3   1      324.85      401.80      3.71 o
   5   3   1      982.12     1010.78      8.84 o
   6   3   1      321.00      321.24      3.50 o
   7   3   1        2.18        2.37      0.44 o
   8   3   1       22.87       22.80      1.05 o
   9   3   1        3.83        5.44      0.84 o
  10   3   1        8.18        9.81      1.30 o
  11   3   1       13.45       10.44      1.86 o
  12   3   1        2.29        1.38      2.11 o
 -11   4   1        1.66        0.64      1.67 o
 -10   4   1       22.32       22.68      2.59 o
  -9   4   1        3.77        3.23      0.86 o
  -8   4   1       62.35       60.58      2.12 o
  -7   4   1      197.42      193.15      3.70 o
  -6   4   1      322.90      308.19      4.87 o
  -5   4   1       45.06       38.98      0.87 o
  -4   4   1        2.26        1.68      0.38 o
  -3   4   1        3.19        2.77      1.39 o
  -2   4   1       33.04       28.00      0.64 o
  -1   4   1      426.81      452.89      3.99 o
   0   4   1      906.94      872.81      7.25 o
   1   4   1     3018.09     3121.92     27.25 o
   2   4   1       43.86       42.97      0.84 o
   3   4   1      831.77      909.97      7.63 o
   4   4   1       64.38       58.45      1.72 o
   5   4   1       21.90       22.02      0.62 o
   6   4   1      178.22      173.52      2.19 o
   7   4   1        0.80        0.96      0.43 o
   8   4   1       30.37       36.70      1.34 o
   9   4   1        0.11        0.61      0.78 o
  10   4   1       52.05       54.46      2.50 o
  11   4   1       74.68       73.96      6.54 o
  12   4   1        0.17        0.16      1.51 o
 -11   5   1       10.15        9.32      4.83 o
 -10   5   1        0.61        0.92      1.58 o
  -9   5   1       93.62       92.51      2.75 o
  -8   5   1       61.86       67.16      2.43 o
  -7   5   1      188.01      183.05      4.58 o
  -6   5   1       17.51       16.91      0.88 o
  -5   5   1        0.01        0.55      0.33 o
  -4   5   1      163.70      153.41      2.07 o
  -3   5   1       38.21       41.83      0.90 o
  -2   5   1      144.82      178.86      2.14 o
  -1   5   1      292.19      279.45      2.99 o
   0   5   1      158.21      179.51      2.10 o
   1   5   1      327.26      340.66      3.89 o
   2   5   1        1.78        2.56      0.29 o
   3   5   1      153.96      200.75      2.14 o
   4   5   1        3.81        6.53      0.44 o
   5   5   1       21.55       26.18      0.75 o
   6   5   1      583.17      582.39      6.48 o
   7   5   1       97.70       97.42      2.01 o
   8   5   1       13.78       15.81      1.13 o
   9   5   1        4.44        6.49      0.94 o
  10   5   1       24.14       27.60      1.85 o
  11   5   1        7.75        8.09      1.85 o
  12   5   1        0.97       -1.29      1.44 o
 -11   6   1        8.04        7.82      2.36 o
 -10   6   1        1.05        2.01      1.75 o
  -9   6   1        8.82       10.59      1.17 o
  -8   6   1       14.06       15.36      1.38 o
  -7   6   1        1.79        1.09      0.68 o
  -6   6   1      121.11      121.30      2.55 o
  -5   6   1      153.08      154.36      2.69 o
  -4   6   1       28.67       23.54      0.82 o
  -3   6   1      172.30      173.52      2.67 o
  -2   6   1      253.13      263.60      2.99 o
  -1   6   1        0.34        4.87      0.39 o
   0   6   1       28.19       34.60      0.72 o
   1   6   1      984.03     1046.96     11.42 o
   2   6   1      583.34      627.28      6.40 o
   3   6   1      205.53      232.70      2.55 o
   4   6   1      286.18      284.98      3.31 o
   5   6   1       14.11       18.15      0.64 o
   6   6   1      395.08      398.40      6.23 o
   7   6   1      106.24       96.88      3.10 o
   8   6   1        4.14        2.78      0.59 o
   9   6   1        0.68        0.15      0.89 o
  10   6   1        3.60        2.71      1.75 o
  11   6   1        6.69        3.52      2.12 o
  12   6   1        0.03        1.69      1.96 o
 -10   7   1        8.43        8.14      2.43 o
  -9   7   1       21.01       17.64      1.65 o
  -8   7   1       43.20       42.10      2.08 o
  -7   7   1       10.39        8.27      1.17 o
  -6   7   1      349.16      342.04      5.80 o
  -5   7   1        0.76        0.30      0.59 o
  -4   7   1        0.01        1.06      0.44 o
  -3   7   1      239.98      224.23      2.65 o
  -2   7   1        6.73        5.22      0.46 o
  -1   7   1        2.72        3.69      0.40 o
   0   7   1       53.83       62.46      1.16 o
   1   7   1      130.49      126.27      1.68 o
   2   7   1       56.06       50.51      1.10 o
   3   7   1       21.14       24.71      0.75 o
   4   7   1      438.65      420.62      4.41 o
   5   7   1        0.17        1.18      0.41 o
   6   7   1      103.14      106.86      2.02 o
   7   7   1        0.02       -0.58      0.58 o
   8   7   1        4.72        6.88      0.75 o
   9   7   1        7.26        5.23      1.40 o
  10   7   1        0.15       -1.50      1.50 o
  11   7   1        5.66        6.64      2.33 o
  12   7   1        1.33        1.33      1.81 o
 -10   8   1       18.06       24.75      4.85 o
  -9   8   1        3.70       -0.22      1.31 o
  -8   8   1        0.51        0.54      0.95 o
  -7   8   1        6.69        6.50      1.20 o
  -6   8   1        9.24        7.25      1.15 o
  -5   8   1      224.47      219.62      4.84 o
  -4   8   1       24.39       23.24      1.32 o
  -3   8   1      708.29      707.48      7.97 o
  -2   8   1       16.22       15.82      0.75 o
  -1   8   1      245.05      243.15      3.15 o
   0   8   1      104.74      114.82      1.88 o
   1   8   1       26.93       18.93      0.78 o
   2   8   1      279.85      295.71      4.13 o
   3   8   1        1.27        2.82      0.43 o
   4   8   1      200.64      192.10      2.50 o
   5   8   1       14.79       14.34      0.87 o
   6   8   1      190.91      177.76      3.81 o
   7   8   1       10.11       10.27      1.06 o
   8   8   1       32.53       34.90      2.55 o
   9   8   1       11.86       11.46      1.72 o
  10   8   1        4.87        2.79      1.89 o
  11   8   1        0.16        2.81      2.06 o
  -9   9   1        1.52        0.45      1.46 o
  -8   9   1       11.70       12.17      1.77 o
  -7   9   1       15.57       12.31      1.89 o
  -6   9   1       50.22       52.97      3.30 o
  -5   9   1      398.10      387.23      7.46 o
  -4   9   1       13.24       13.29      1.33 o
  -3   9   1       36.18       37.84      1.71 o
  -2   9   1       73.75       82.25      1.97 o
  -1   9   1      276.36      254.40      3.63 o
   0   9   1      172.29      149.84      2.53 o
   1   9   1      113.36      117.15      2.17 o
   2   9   1       12.22       14.97      0.83 o
   3   9   1       39.42       30.70      1.28 o
   4   9   1        3.15        1.02      0.74 o
   5   9   1       60.02       52.30      2.35 o
   6   9   1        5.45        6.08      1.17 o
   7   9   1      102.21       98.55      3.32 o
   8   9   1        0.73        1.56      0.91 o
   9   9   1        0.74        1.32      1.30 o
  10   9   1       10.05       16.99      3.14 o
  11   9   1        1.33        5.43      2.41 o
  -8  10   1        9.16        7.98      2.05 o
  -7  10   1       47.98       48.23      3.64 o
  -6  10   1       84.14       84.17      4.41 o
  -5  10   1       84.23       79.40      4.01 o
  -4  10   1       17.57       14.67      2.94 o
  -3  10   1       92.05       85.20      3.39 o
  -2  10   1       92.10       89.32      3.24 o
  -1  10   1       50.05       51.11      2.21 o
   0  10   1        0.70        0.41      0.85 o
   1  10   1      213.18      217.30      4.45 o
   2  10   1       24.67       29.65      1.48 o
   3  10   1      101.44       86.67      2.46 o
   4  10   1        0.08       -0.63      0.76 o
   5  10   1       10.62        9.89      1.47 o
   6  10   1       23.15       19.35      2.38 o
   7  10   1       31.22       29.97      2.04 o
   8  10   1       17.14       20.94      1.58 o
   9  10   1        2.86        2.07      1.06 o
  10  10   1        0.03        2.14      2.35 o
  -8  11   1        5.53        3.19      3.01 o
  -7  11   1       19.47       23.93      2.81 o
  -6  11   1        3.07        3.16      1.62 o
  -5  11   1       31.67       32.28      3.03 o
  -4  11   1       41.78       47.32      4.79 o
  -3  11   1        3.21        4.71      1.71 o
  -2  11   1      106.65      104.72      4.95 o
  -1  11   1        1.46        2.26      1.51 o
   0  11   1      446.82      413.25     11.70 o
   1  11   1        9.34       10.88      1.95 o
   2  11   1       22.73       23.48      2.43 o
   3  11   1       45.38       54.79      4.91 o
   4  11   1        2.97        0.51      0.88 o
   5  11   1       12.21       12.21      1.57 o
   6  11   1        0.65       -1.23      1.23 o
   7  11   1       33.22       33.75      2.75 o
   8  11   1        5.82        7.45      1.47 o
   9  11   1        2.19        3.03      1.25 o
  10  11   1        0.14        0.52      2.37 o
  -7  12   1        0.03        0.30      1.73 o
  -6  12   1        0.88       -1.25      1.46 o
  -5  12   1       99.14      103.79      7.44 o
  -4  12   1       13.86       12.39      2.91 o
  -3  12   1       19.54       20.67      3.93 o
  -2  12   1      100.10       89.23      4.71 o
  -1  12   1        1.10        2.74      1.64 o
   0  12   1       13.90       14.17      2.23 o
   1  12   1        1.12        1.11      2.30 o
   2  12   1        3.66        1.62      1.40 o
   3  12   1        3.37        2.04      1.58 o
   4  12   1        3.20        3.85      2.12 o
   5  12   1       17.04       14.51      3.08 o
   6  12   1       16.89       19.03      3.33 o
   7  12   1        1.94        0.98      2.21 o
   8  12   1        2.33        1.12      2.21 o
   9  12   1        0.35       -1.35      1.83 o
  -6  13   1        1.48        3.38      1.91 o
  -5  13   1        0.01        0.85      2.16 o
  -4  13   1       26.00       29.01      3.08 o
  -3  13   1       30.63       37.41      4.73 o
  -2  13   1       15.49       22.71      2.86 o
  -1  13   1        0.01       -1.25      1.25 o
   0  13   1        1.25        2.15      1.57 o
   1  13   1       76.92       87.84      4.71 o
   2  13   1        0.51       -0.78      2.49 o
   3  13   1        0.12       -1.09      1.42 o
   4  13   1       37.44       33.41      4.14 o
   5  13   1        2.32        0.69      2.02 o
   6  13   1       20.60       14.26      3.43 o
   7  13   1        0.99       -2.10      2.10 o
   8  13   1        0.38        0.02      2.35 o
  -5  14   1        1.50       -1.14      1.94 o
  -4  14   1        5.40        3.61      3.10 o
  -3  14   1       29.33       30.02      3.19 o
  -2  14   1        3.91        2.17      1.79 o
  -1  14   1        0.01        2.29      2.40 o
   0  14   1       21.43       18.19      2.72 o
   1  14   1       28.43       29.05      3.22 o
   2  14   1        4.22        3.55      1.99 o
   3  14   1        0.34        2.19      1.75 o
   4  14   1        0.69        1.62      2.08 o
   5  14   1        4.34        1.14      2.29 o
   6  14   1       11.35       16.61      3.66 o
   7  14   1        1.79       -2.35      2.35 o
  -3  15   1        7.45        5.43      3.62 o
  -2  15   1        0.19       -2.39      2.39 o
  -1  15   1       10.88       14.33      2.86 o
   0  15   1        1.64        5.09      2.12 o
   1  15   1        0.33        3.13      1.96 o
   2  15   1       30.48       32.71      3.57 o
   3  15   1       11.53       16.59      3.73 o
   4  15   1        0.01        1.10      2.41 o
   5  15   1        0.01        1.87      2.50 o
   6  15   1        2.03        1.50      2.71 o
   0  16   1        5.45        7.81      2.41 o
   1  16   1       19.57       19.69      3.24 o
   2  16   1       17.38       26.75      3.55 o
   3  16   1        0.09       -0.90      2.39 o
  -5 -15   2        0.09       -1.77      2.39 o
  -4 -15   2        3.27        5.29      2.91 o
  -3 -15   2        7.18        6.67      2.52 o
  -2 -15   2        1.53        6.24      2.20 o
  -1 -15   2        3.63       -0.34      1.76 o
   0 -15   2        0.68        1.46      2.72 o
   1 -15   2        1.04       -0.73      2.56 o
   2 -15   2        8.30       10.76      3.66 o
   3 -15   2        0.21       -2.08      2.08 o
  -6 -14   2        0.02       -0.02      2.41 o
  -5 -14   2        1.64       -1.17      2.44 o
  -4 -14   2        2.15        2.86      2.13 o
  -3 -14   2       13.34       19.91      2.94 o
  -2 -14   2        0.58       -0.65      1.61 o
  -1 -14   2       16.89       21.60      2.99 o
   0 -14   2        5.82        3.20      1.92 o
   1 -14   2        0.31       -0.31      2.19 o
   2 -14   2       12.82       12.99      3.46 o
   3 -14   2        2.27        3.23      2.79 o
   4 -14   2       11.11       11.53      3.33 o
   5 -14   2        5.14        5.39      3.00 o
  -7 -13   2        2.58        7.74      3.06 o
  -6 -13   2        0.20        2.19      2.39 o
  -5 -13   2        1.19        2.31      2.50 o
  -4 -13   2        9.90       12.69      2.43 o
  -3 -13   2       17.35       19.91      2.69 o
  -2 -13   2        3.61        1.69      1.65 o
  -1 -13   2       41.36       45.92      3.69 o
   0 -13   2       14.61       17.21      2.53 o
   1 -13   2       36.53       40.22      3.40 o
   2 -13   2        3.40        6.47      2.71 o
   3 -13   2        4.49        6.72      2.77 o
   4 -13   2       25.29       24.81      2.69 o
   5 -13   2        1.66        1.47      1.59 o
   6 -13   2        0.00       -2.38      2.38 o
  -8 -12   2        0.05        2.52      2.62 o
  -7 -12   2        7.22        7.35      2.77 o
  -6 -12   2        0.39        5.10      2.60 o
  -5 -12   2       12.07       13.51      3.29 o
  -4 -12   2        0.81        1.16      1.46 o
  -3 -12   2       28.83       26.57      4.87 o
  -2 -12   2        0.82       -1.09      1.28 o
  -1 -12   2       13.17       18.99      2.46 o
   0 -12   2        0.42        1.40      1.44 o
   1 -12   2       10.05       12.43      3.31 o
   2 -12   2       28.16       30.57      2.61 o
   3 -12   2       14.23       15.71      2.15 o
   4 -12   2        0.10        0.61      1.36 o
   5 -12   2       28.79       26.69      2.76 o
   6 -12   2        0.33        1.98      1.62 o
   7 -12   2        5.98        5.00      2.49 o
  -9 -11   2        0.84       -2.31      2.31 o
  -8 -11   2        1.32       -0.85      2.23 o
  -7 -11   2       12.17       14.38      3.23 o
  -6 -11   2        4.90        5.41      2.52 o
  -5 -11   2       75.23       68.75      5.46 o
  -4 -11   2        1.63        1.71      1.37 o
  -3 -11   2        4.57        5.64      1.66 o
  -2 -11   2       97.89       92.08      5.79 o
  -1 -11   2        0.88        0.50      1.27 o
   0 -11   2       10.51        8.15      1.75 o
   1 -11   2       24.83       26.45      3.18 o
   2 -11   2       74.37       70.66      2.64 o
   3 -11   2       30.96       36.92      4.23 o
   4 -11   2        0.04        0.00      1.10 o
   5 -11   2       47.28       49.89      2.77 o
   6 -11   2        4.94        4.62      1.44 o
   7 -11   2        2.15        1.41      1.32 o
   8 -11   2       13.75       20.55      4.06 o
 -10 -10   2        0.00        1.42      2.10 o
  -9 -10   2        0.13        3.77      2.39 o
  -8 -10   2        7.22        5.75      2.66 o
  -7 -10   2        4.21        2.96      2.23 o
  -6 -10   2        1.82        3.64      2.16 o
  -5 -10   2        0.23        0.22      0.93 o
  -4 -10   2       46.08       41.57      2.03 o
  -3 -10   2       34.68       24.62      2.48 o
  -2 -10   2      142.76      129.93      5.68 o
  -1 -10   2       29.09       29.80      3.15 o
   0 -10   2       30.43       34.91      1.57 o
   1 -10   2       27.85       25.61      1.28 o
   2 -10   2       96.97       97.20      2.65 o
   3 -10   2      105.06       95.58      2.94 o
   4 -10   2      155.38      143.93      3.78 o
   5 -10   2        0.23        0.12      0.88 o
   6 -10   2        7.11        5.66      1.16 o
   7 -10   2       79.00       68.54      2.65 o
   8 -10   2       32.16       36.16      3.38 o
   9 -10   2        1.80        1.35      2.28 o
 -10  -9   2        0.98       -1.77      1.77 o
  -9  -9   2        0.05       -1.94      1.94 o
  -8  -9   2        0.32       -0.92      1.41 o
  -7  -9   2       19.21       19.54      2.47 o
  -6  -9   2        0.29       -0.45      0.93 o
  -5  -9   2       74.78       58.63      2.14 o
  -4  -9   2      130.13      132.41      2.88 o
  -3  -9   2        0.36        0.45      0.65 o
  -2  -9   2      351.39      337.83      4.53 o
  -1  -9   2      158.64      155.82      2.66 o
   0  -9   2       37.36       40.86      1.39 o
   1  -9   2        7.48        7.22      0.66 o
   2  -9   2        8.17        9.75      0.76 o
   3  -9   2      533.05      524.98     10.93 o
   4  -9   2      149.87      146.40      3.21 o
   5  -9   2       14.13       15.85      1.18 o
   6  -9   2        7.42       10.64      1.24 o
   7  -9   2       11.26       12.06      1.31 o
   8  -9   2        4.88        8.73      3.37 o
   9  -9   2       17.64       19.22      2.72 o
 -10  -8   2        0.17        2.28      1.86 o
  -9  -8   2       36.86       40.13      2.92 o
  -8  -8   2        1.97        3.08      1.20 o
  -7  -8   2        0.83       -0.41      0.96 o
  -6  -8   2        3.60        2.78      1.07 o
  -5  -8   2        7.27        3.23      1.09 o
  -4  -8   2      487.29      458.68      6.07 o
  -3  -8   2      306.87      294.41      4.83 o
  -2  -8   2     1125.91     1063.25     11.44 o
  -1  -8   2      650.11      643.56      6.87 o
   0  -8   2       33.65       28.73      0.94 o
   1  -8   2       36.92       32.84      0.92 o
   2  -8   2        4.89        4.50      0.60 o
   3  -8   2       69.13       76.59      1.55 o
   4  -8   2       70.31       58.27      1.68 o
   5  -8   2        8.04        8.19      0.90 o
   6  -8   2      333.63      335.59      5.63 o
   7  -8   2        0.54        1.50      0.73 o
   8  -8   2        0.01        0.13      0.81 o
   9  -8   2       39.94       40.79      3.37 o
  10  -8   2       15.83       19.60      2.74 o
 -11  -7   2        5.79        5.72      2.62 o
 -10  -7   2       11.52       13.55      1.85 o
  -9  -7   2        0.14        0.61      1.05 o
  -8  -7   2        0.64        0.35      0.97 o
  -7  -7   2        1.00        0.34      1.09 o
  -6  -7   2      145.03      133.11      3.44 o
  -5  -7   2      365.84      352.01      4.90 o
  -4  -7   2       49.44       45.97      1.18 o
  -3  -7   2      290.35      279.24      4.41 o
  -2  -7   2        0.57        1.10      0.39 o
  -1  -7   2        1.78        0.56      0.40 o
   0  -7   2        2.44        6.00      0.65 o
   1  -7   2      694.50      705.10      6.87 o
   2  -7   2        0.50        0.08      0.28 o
   3  -7   2       77.34       70.34      1.35 o
   4  -7   2      394.40      383.13      4.21 o
   5  -7   2       12.80       11.03      0.75 o
   6  -7   2        1.85        0.94      0.60 o
   7  -7   2      217.75      217.75      3.54 o
   8  -7   2       27.20       32.03      1.75 o
   9  -7   2       75.67       82.53      3.33 o
  10  -7   2       22.54       22.32      2.70 o
  11  -7   2       22.99       22.09      2.73 o
 -11  -6   2        0.85        1.71      2.31 o
 -10  -6   2        6.37        5.75      1.17 o
  -9  -6   2        5.85        6.59      1.28 o
  -8  -6   2       86.19       97.32      3.32 o
  -7  -6   2        0.62        0.83      0.87 o
  -6  -6   2        1.29        2.54      0.72 o
  -5  -6   2      126.85      135.59      2.12 o
  -4  -6   2       60.25       61.04      1.15 o
  -3  -6   2       58.16       58.93      1.30 o
  -2  -6   2      220.44      186.22      2.61 o
  -1  -6   2      178.16      162.05      1.95 o
   0  -6   2       11.48        9.83      0.48 o
   1  -6   2       56.34       49.12      0.92 o
   2  -6   2     1210.36     1250.84     10.51 o
   3  -6   2       86.75       93.51      1.55 o
   4  -6   2      302.54      311.37      3.12 o
   5  -6   2       82.69       74.99      1.59 o
   6  -6   2       20.07       18.29      0.71 o
   7  -6   2      119.10      108.38      2.65 o
   8  -6   2        2.71        0.95      0.72 o
   9  -6   2       33.63       32.43      2.10 o
  10  -6   2       96.69      105.20      3.80 o
  11  -6   2        4.52        4.11      3.21 o
 -11  -5   2        2.30        3.31      2.39 o
 -10  -5   2       15.96       17.94      1.53 o
  -9  -5   2        4.64        3.02      0.92 o
  -8  -5   2       79.68       80.57      3.45 o
  -7  -5   2       33.82       33.71      1.42 o
  -6  -5   2      153.21      158.59      2.62 o
  -5  -5   2        3.31        3.68      0.40 o
  -4  -5   2        2.47        2.18      0.39 o
  -3  -5   2      213.18      203.62      2.73 o
  -2  -5   2       55.89       49.50      0.96 o
  -1  -5   2       23.86       20.18      0.53 o
   0  -5   2        7.63       16.47      0.60 o
   1  -5   2        7.44        4.67      0.32 o
   2  -5   2      565.39      579.33      6.11 o
   3  -5   2       79.38       82.25      1.19 o
   4  -5   2        8.26        8.59      0.40 o
   5  -5   2      324.61      304.40      3.31 o
   6  -5   2        0.12        0.53      0.31 o
   7  -5   2       35.82       34.01      1.23 o
   8  -5   2        9.36        9.53      0.90 o
   9  -5   2       85.02       95.24      2.78 o
  10  -5   2       95.80      102.21      3.61 o
  11  -5   2        0.01       -1.04      1.07 o
 -12  -4   2        2.43        1.29      2.64 o
 -11  -4   2       21.66       20.55      3.43 o
 -10  -4   2       19.22       19.44      2.11 o
  -9  -4   2       13.77       11.88      1.04 o
  -8  -4   2        1.81        4.11      0.89 o
  -7  -4   2       41.85       44.51      1.57 o
  -6  -4   2       76.92       74.97      1.43 o
  -5  -4   2        0.13        0.56      0.30 o
  -4  -4   2      674.59      699.27      7.09 o
  -3  -4   2       29.31       23.22      0.57 o
  -2  -4   2       98.61       80.19      1.20 o
  -1  -4   2       23.90       37.85      0.64 o
   0  -4   2      656.54      636.41      5.94 o
   1  -4   2       99.99      132.28      1.38 o
   2  -4   2        4.40        4.88      0.27 o
   3  -4   2      103.79      103.56      1.28 o
   4  -4   2        9.58        6.62      0.35 o
   5  -4   2      190.53      192.55      2.20 o
   6  -4   2       25.94       24.27      0.89 o
   7  -4   2      253.25      235.76      4.00 o
   8  -4   2       82.81       78.52      2.05 o
   9  -4   2        9.70       10.45      1.11 o
  10  -4   2        7.34       11.42      1.97 o
  11  -4   2        1.83        5.33      1.83 o
  12  -4   2        1.63        4.04      1.26 o
 -12  -3   2        3.71        4.04      2.77 o
 -11  -3   2       14.46       15.37      2.34 o
 -10  -3   2        5.12        4.91      1.34 o
  -9  -3   2        2.43        0.71      0.84 o
  -8  -3   2       34.89       34.58      1.65 o
  -7  -3   2       95.64       92.98      2.04 o
  -6  -3   2       17.84       21.98      0.65 o
  -5  -3   2        0.30       -0.06      0.23 o
  -4  -3   2        0.40        2.44      0.30 o
  -3  -3   2       21.15       16.35      0.57 o
  -2  -3   2      540.88      533.41      6.98 o
  -1  -3   2     1998.49     2049.29     17.23 o
   0  -3   2     4209.81     4210.57     33.53 o
   1  -3   2     1099.72     1198.26      9.72 o
   2  -3   2      581.77      609.12      5.13 o
   3  -3   2     1004.12      991.89      8.14 o
   4  -3   2       42.02       49.87      1.00 o
   5  -3   2        5.54       10.31      0.46 o
   6  -3   2      290.94      291.06      3.96 o
   7  -3   2      103.10       89.35      1.99 o
   8  -3   2        9.78       11.61      1.01 o
   9  -3   2       14.55       11.56      1.09 o
  10  -3   2      109.69      108.67      4.74 o
  11  -3   2        8.67        9.06      1.94 o
  12  -3   2        2.93        1.75      2.25 o
 -12  -2   2        2.91        5.01      2.14 o
 -11  -2   2        0.00       -1.39      1.39 o
 -10  -2   2       34.00       31.71      2.14 o
  -9  -2   2      190.06      203.02      4.48 o
  -8  -2   2       28.21       31.08      1.25 o
  -7  -2   2      154.72      152.37      2.39 o
  -6  -2   2       23.83       26.88      0.79 o
  -5  -2   2        5.68        0.65      0.26 o
  -4  -2   2        4.30        3.73      0.29 o
  -3  -2   2      350.61      386.04      3.51 o
  -2  -2   2      636.18      602.50      5.37 o
  -1  -2   2      589.11      565.29      5.01 o
   0  -2   2      651.60      646.88      5.37 o
   1  -2   2     1340.79     1521.61     11.73 o
   2  -2   2     1426.03     1521.92     12.84 o
   3  -2   2       21.33       18.73      0.52 o
   4  -2   2      383.50      414.93      4.61 o
   5  -2   2     1065.79     1033.50     10.95 o
   6  -2   2      159.79      157.39      2.35 o
   7  -2   2       34.50       38.67      1.19 o
   8  -2   2      132.55      131.93      2.61 o
   9  -2   2       74.17       67.84      1.88 o
  10  -2   2      120.91      120.76      4.15 o
  11  -2   2       14.00       10.50      2.07 o
  12  -2   2        1.43        0.31      1.56 o
 -12  -1   2        9.00        7.98      2.34 o
 -11  -1   2        8.19        4.12      1.82 o
 -10  -1   2       11.20       12.16      1.62 o
  -9  -1   2       11.71       12.34      1.16 o
  -8  -1   2        0.15        0.48      0.65 o
  -7  -1   2      158.22      158.94      2.32 o
  -6  -1   2      190.20      201.90      2.50 o
  -5  -1   2       30.97       34.16      0.88 o
  -4  -1   2       67.95       60.86      1.04 o
  -3  -1   2       45.58       46.83      0.78 o
  -2  -1   2     1364.43     1404.70     13.35 o
  -1  -1   2     2404.51     2455.72     19.89 o
   0  -1   2      751.59      733.24      6.32 o
   1  -1   2     1969.74     2072.24     16.27 o
   2  -1   2     2845.34     2882.81     34.99 o
   3  -1   2       62.91       68.35      1.54 o
   4  -1   2       31.70       48.92      0.69 o
   5  -1   2      421.62      398.57      4.43 o
   6  -1   2       36.05       43.13      0.93 o
   7  -1   2       47.50       44.47      1.21 o
   8  -1   2      210.91      213.91      3.59 o
   9  -1   2       46.88       48.51      1.39 o
  10  -1   2       22.01       18.07      1.09 o
  11  -1   2        8.07        7.89      2.77 o
  12  -1   2        0.28        0.05      1.53 o
 -12   0   2       14.31       14.15      2.59 o
 -11   0   2       31.59       43.75      3.41 o
 -10   0   2        2.89        0.04      1.03 o
  -9   0   2       67.83       63.45      2.86 o
  -8   0   2        0.02       -0.24      0.62 o
  -7   0   2      153.71      147.49      2.34 o
  -6   0   2        1.05        0.93      0.36 o
  -5   0   2      452.37      441.68      4.75 o
  -4   0   2     1477.17     1480.45     12.79 o
  -3   0   2      202.48      199.99      2.21 o
  -2   0   2        6.64       16.69      0.47 o
  -1   0   2      865.14      938.61      8.08 o
   0   0   2     1766.02     1804.37     21.09 o
   1   0   2     7301.82     6828.77     85.58 o
   2   0   2      300.46      322.80      9.68 o
   3   0   2     8840.69     8781.79    156.03 o
   4   0   2     2713.44     2726.82     42.39 o
   5   0   2      518.37      497.73      5.39 o
   6   0   2       69.01       52.01      1.00 o
   7   0   2       37.51       37.41      1.07 o
   8   0   2       73.96       82.59      1.87 o
   9   0   2      154.33      157.33      3.00 o
  10   0   2       40.43       40.56      1.73 o
  11   0   2      157.32      153.50      5.60 o
  12   0   2        0.14       -0.16      1.50 o
 -12   1   2        0.79       -0.61      1.92 o
 -11   1   2        2.05        4.72      1.86 o
 -10   1   2        0.34        1.55      1.38 o
  -9   1   2       37.69       36.51      1.75 o
  -8   1   2       10.19        9.52      0.97 o
  -7   1   2       71.50       70.81      1.78 o
  -6   1   2      410.19      405.65      4.34 o
  -5   1   2      391.25      385.13      4.26 o
  -4   1   2      892.17      956.03      8.54 o
  -3   1   2      324.00      334.22      3.41 o
  -2   1   2      228.13      203.53      2.43 o
  -1   1   2    22139.79    19490.94    179.19 o
   0   1   2     1524.61     1565.86     12.69 o
   1   1   2      946.24      952.75      7.56 o
   2   1   2     2980.55     2948.65     34.18 o
   3   1   2      269.89      295.10      5.92 o
   4   1   2     1515.13     1601.04     19.53 o
   5   1   2      438.46      470.32      5.11 o
   6   1   2      126.87      118.58      1.63 o
   7   1   2        3.85        2.95      0.44 o
   8   1   2       82.89       86.64      1.90 o
   9   1   2       21.82       20.90      1.12 o
  10   1   2       18.57       17.30      1.29 o
  11   1   2        5.77        4.29      1.57 o
  12   1   2        7.58        8.60      1.93 o
 -11   2   2        0.08       -1.71      1.79 o
 -10   2   2       28.28       31.32      2.23 o
  -9   2   2        0.02        0.12      0.87 o
  -8   2   2        9.29        7.36      1.03 o
  -7   2   2       58.42       57.53      1.62 o
  -6   2   2      720.27      690.19      7.28 o
  -5   2   2     1332.89     1316.23     12.76 o
  -4   2   2     1801.19     1938.72     17.51 o
  -3   2   2     1118.96     1072.55      9.89 o
  -2   2   2     3987.48     4397.52     43.17 o
  -1   2   2       28.87       22.96      0.47 o
   0   2   2      908.29      997.50      8.54 o
   1   2   2     1229.64     1271.75      9.87 o
   2   2   2       56.09       46.47      0.58 o
   3   2   2      163.28      168.34      1.88 o
   4   2   2      393.39      361.79      3.99 o
   5   2   2        5.37        6.36      0.32 o
   6   2   2        1.18        0.59      0.28 o
   7   2   2      144.95      145.15      2.76 o
   8   2   2        1.94        1.02      0.51 o
   9   2   2       51.05       52.66      1.58 o
  10   2   2        0.18        0.56      0.83 o
  11   2   2       32.93       36.20      2.68 o
  12   2   2       32.97       32.87      3.20 o
  13   2   2        0.15        1.27      2.87 o
 -11   3   2        0.51       -0.76      1.64 o
 -10   3   2        8.78        6.50      1.96 o
  -9   3   2       15.45       16.00      1.23 o
  -8   3   2      123.44      118.18      2.82 o
  -7   3   2        2.11        0.35      0.80 o
  -6   3   2       45.12       45.76      1.17 o
  -5   3   2        3.78        4.18      0.48 o
  -4   3   2       29.19       24.21      0.83 o
  -3   3   2      370.54      352.06      4.44 o
  -2   3   2      158.86      160.26      1.97 o
  -1   3   2       18.81       17.14      0.50 o
   0   3   2     2254.36     2214.22     20.57 o
   1   3   2       30.97       31.76      0.53 o
   2   3   2      118.58      127.58      1.28 o
   3   3   2      863.71      936.92      8.53 o
   4   3   2       95.25       85.26      1.13 o
   5   3   2       41.68       64.34      1.03 o
   6   3   2       89.29       91.00      1.46 o
   7   3   2      702.22      718.96      8.80 o
   8   3   2        0.62        0.02      0.37 o
   9   3   2        2.78        2.12      0.61 o
  10   3   2       70.35       71.07      2.27 o
  11   3   2        0.11       -0.42      1.22 o
  12   3   2        0.02        0.24      1.44 o
 -11   4   2        2.99       -0.40      2.06 o
 -10   4   2       14.32       12.43      2.35 o
  -9   4   2        7.55        5.75      1.07 o
  -8   4   2       70.43       72.86      2.32 o
  -7   4   2       45.99       44.30      1.67 o
  -6   4   2      228.13      213.70      3.11 o
  -5   4   2      464.89      454.89      4.76 o
  -4   4   2       56.73       49.74      0.98 o
  -3   4   2        5.00        5.61      0.40 o
  -2   4   2      639.60      635.10      6.80 o
  -1   4   2       12.48       11.69      0.39 o
   0   4   2       21.06       12.46      0.42 o
   1   4   2      555.29      598.87      5.12 o
   2   4   2      827.99      751.88      6.61 o
   3   4   2        1.67        0.03      0.19 o
   4   4   2      113.22      118.61      1.52 o
   5   4   2      604.17      598.70      5.97 o
   6   4   2      310.91      302.15      3.55 o
   7   4   2        1.08        0.47      0.38 o
   8   4   2        8.03       13.22      0.76 o
   9   4   2       50.18       54.49      1.67 o
  10   4   2       24.28       29.88      1.54 o
  11   4   2        5.67        4.41      1.49 o
  12   4   2       17.81       16.60      2.23 o
 -11   5   2        0.81        0.82      1.87 o
 -10   5   2       44.91       49.58      3.77 o
  -9   5   2        5.88        4.17      1.03 o
  -8   5   2      120.50      118.95      5.33 o
  -7   5   2       99.55       97.46      2.54 o
  -6   5   2        2.04        1.20      0.59 o
  -5   5   2       72.62       79.76      1.54 o
  -4   5   2      342.87      342.17      3.77 o
  -3   5   2        3.68        6.01      0.50 o
  -2   5   2       42.23       37.25      1.02 o
  -1   5   2       69.76       88.97      1.14 o
   0   5   2        0.41        0.54      0.30 o
   1   5   2     1104.27     1135.09     11.62 o
   2   5   2     1104.25     1297.51     11.23 o
   3   5   2      201.22      233.01      2.31 o
   4   5   2      164.01      200.61      2.15 o
   5   5   2      456.76      448.56      4.72 o
   6   5   2      219.11      209.03      2.80 o
   7   5   2      180.55      197.57      3.78 o
   8   5   2       25.33       23.78      1.07 o
   9   5   2       13.05       14.08      1.64 o
  10   5   2        0.27       -0.80      0.80 o
  11   5   2        7.57        5.27      1.67 o
  12   5   2        3.96        5.50      2.12 o
 -10   6   2        8.75        9.66      2.32 o
  -9   6   2        0.42        1.97      0.97 o
  -8   6   2        0.15        0.48      0.91 o
  -7   6   2       40.03       38.89      1.93 o
  -6   6   2        0.94       -0.15      0.62 o
  -5   6   2      308.12      314.93      4.46 o
  -4   6   2     1101.90     1075.68     13.44 o
  -3   6   2      166.03      168.36      2.35 o
  -2   6   2       13.26       12.08      0.57 o
  -1   6   2      147.00      159.59      2.06 o
   0   6   2      384.68      355.94      3.56 o
   1   6   2       78.03       76.88      1.39 o
   2   6   2       70.44       66.28      1.08 o
   3   6   2      870.82      885.68      7.93 o
   4   6   2       90.89       90.98      1.30 o
   5   6   2      119.67      119.99      1.76 o
   6   6   2        1.06        0.02      0.37 o
   7   6   2        2.33        5.89      0.54 o
   8   6   2       14.37       12.91      1.21 o
   9   6   2        3.58        1.54      0.77 o
  10   6   2       32.32       33.51      3.39 o
  11   6   2        3.80        3.60      1.92 o
  12   6   2        3.89        5.25      2.16 o
 -10   7   2        1.55        3.89      3.10 o
  -9   7   2        7.59        6.83      1.59 o
  -8   7   2       17.74       14.67      1.50 o
  -7   7   2        5.58        6.27      1.15 o
  -6   7   2      152.20      144.97      3.76 o
  -5   7   2        4.05        1.92      0.69 o
  -4   7   2      184.74      178.89      2.80 o
  -3   7   2       60.60       59.11      1.32 o
  -2   7   2      209.30      220.67      2.76 o
  -1   7   2       67.20       58.14      1.24 o
   0   7   2      475.18      490.80      5.00 o
   1   7   2      102.99      102.75      1.77 o
   2   7   2      101.84      136.20      1.87 o
   3   7   2      255.09      246.98      2.75 o
   4   7   2        1.75        3.22      0.38 o
   5   7   2        0.18       -0.04      0.37 o
   6   7   2      527.68      508.71      5.81 o
   7   7   2       45.75       43.09      1.18 o
   8   7   2        2.18        1.62      0.71 o
   9   7   2        7.17        7.80      1.20 o
  10   7   2        5.58        6.87      2.12 o
  11   7   2        2.00        1.31      1.81 o
  12   7   2        2.08        0.08      1.71 o
  -9   8   2       23.98       27.11      2.70 o
  -8   8   2        0.92       -0.05      1.28 o
  -7   8   2        1.70        3.12      1.29 o
  -6   8   2      118.89      115.98      3.48 o
  -5   8   2      261.72      247.93      6.11 o
  -4   8   2       11.08       11.90      1.07 o
  -3   8   2        7.25        9.45      0.95 o
  -2   8   2      183.54      185.23      2.68 o
  -1   8   2      154.24      142.33      2.21 o
   0   8   2        6.38        6.10      0.51 o
   1   8   2      622.26      634.59      6.74 o
   2   8   2      160.24      163.15      2.34 o
   3   8   2       26.20       20.91      0.78 o
   4   8   2       38.90       32.94      0.94 o
   5   8   2        0.01        0.11      0.42 o
   6   8   2       54.31       49.44      1.65 o
   7   8   2       12.19       12.43      0.97 o
   8   8   2       43.85       42.70      1.62 o
   9   8   2        5.00        3.22      1.07 o
  10   8   2        3.87        3.93      2.08 o
  11   8   2        0.00        0.62      1.79 o
  -9   9   2        1.14       -0.84      1.52 o
  -8   9   2       26.82       25.49      2.84 o
  -7   9   2       31.88       32.48      3.02 o
  -6   9   2       53.15       46.24      2.92 o
  -5   9   2        8.63        7.34      2.20 o
  -4   9   2       54.62       49.18      2.21 o
  -3   9   2        0.36        0.26      0.69 o
  -2   9   2       25.61       25.43      1.25 o
  -1   9   2       93.95       97.32      2.00 o
   0   9   2        7.57        6.39      0.68 o
   1   9   2      209.72      211.50      3.39 o
   2   9   2       24.22       31.20      1.28 o
   3   9   2       55.51       58.22      1.45 o
   4   9   2       53.92       50.39      1.45 o
   5   9   2        7.01        8.30      1.05 o
   6   9   2       81.67       75.36      2.99 o
   7   9   2       50.36       56.10      2.39 o
   8   9   2        6.77        5.65      1.09 o
   9   9   2       40.30       35.36      2.67 o
  10   9   2        2.04        1.67      2.21 o
  11   9   2        1.05        1.12      2.00 o
  -8  10   2       53.85       67.20      4.28 o
  -7  10   2        6.97        4.51      1.90 o
  -6  10   2        2.87        0.91      3.80 o
  -5  10   2       38.88       35.28      4.31 o
  -4  10   2       50.48       53.78      7.53 o
  -3  10   2       39.30       35.78      5.21 o
  -2  10   2        1.48        1.54      1.34 o
  -1  10   2      309.99      285.77     10.73 o
   0  10   2      399.13      377.32      8.49 o
   1  10   2      176.94      167.13      3.61 o
   2  10   2        1.53        0.69      0.68 o
   3  10   2       23.50       18.48      1.28 o
   4  10   2       11.77        8.41      1.13 o
   5  10   2        9.76       12.75      1.99 o
   6  10   2        8.62       11.41      1.41 o
   7  10   2       49.81       52.64      4.12 o
   8  10   2        6.31        6.66      1.25 o
   9  10   2        0.14       -0.49      1.47 o
  10  10   2        2.23        1.87      2.19 o
  11  10   2        3.82        7.51      2.64 o
  -7  11   2       25.63       25.91      3.04 o
  -6  11   2       11.18       12.57      2.45 o
  -5  11   2      101.89       96.25      6.87 o
  -4  11   2        0.04       -1.69      1.69 o
  -3  11   2       30.10       36.14      3.02 o
  -2  11   2        4.10        5.23      1.70 o
  -1  11   2      157.93      149.18      5.98 o
   0  11   2        2.30        4.83      1.72 o
   1  11   2        0.44        0.34      1.31 o
   2  11   2       91.27       92.25      3.43 o
   3  11   2       12.29        7.03      1.12 o
   4  11   2        0.47        0.51      0.91 o
   5  11   2       35.01       37.90      2.26 o
   6  11   2       15.53       18.01      2.15 o
   7  11   2       10.59        6.41      1.38 o
   8  11   2        5.22        3.88      1.24 o
   9  11   2        2.15        0.36      1.56 o
  10  11   2        1.59        1.96      2.46 o
  -7  12   2        4.04        4.44      2.01 o
  -6  12   2       16.48       14.63      2.57 o
  -5  12   2        1.13       -1.63      1.63 o
  -4  12   2        9.48       10.14      3.21 o
  -3  12   2       36.78       36.96      3.21 o
  -2  12   2        8.75       10.47      2.14 o
  -1  12   2       22.20       24.05      2.74 o
   0  12   2      259.22      247.35      8.41 o
   1  12   2        5.63        6.01      1.83 o
   2  12   2        2.71       -0.17      1.29 o
   3  12   2       33.50       35.18      2.97 o
   4  12   2        0.63        1.87      1.98 o
   5  12   2        2.50        1.01      1.43 o
   6  12   2        8.57       11.48      2.01 o
   7  12   2       10.71       13.11      2.11 o
   8  12   2        3.69        6.00      1.80 o
   9  12   2        0.03       -0.25      1.39 o
  -6  13   2        5.99        5.31      4.35 o
  -5  13   2       31.96       34.83      3.52 o
  -4  13   2       12.91       11.30      3.41 o
  -3  13   2        0.40       -2.06      2.06 o
  -2  13   2        0.61        1.12      1.62 o
  -1  13   2        6.33        4.26      2.73 o
   0  13   2        0.31        1.54      1.61 o
   1  13   2        4.09        9.62      2.84 o
   2  13   2        0.71        0.61      1.50 o
   3  13   2       12.87       18.58      2.54 o
   4  13   2        1.20        4.41      2.31 o
   5  13   2        0.43        0.69      2.06 o
   6  13   2       18.27       22.23      3.71 o
   7  13   2        0.76       -1.33      2.10 o
   8  13   2        0.35        1.10      2.21 o
  -4  14   2        0.00       -0.77      4.02 o
  -3  14   2        0.60        3.50      2.98 o
  -2  14   2        9.91       14.07      2.89 o
  -1  14   2        6.57       11.08      2.34 o
   0  14   2       16.75       17.12      2.74 o
   1  14   2       20.79       25.49      3.12 o
   2  14   2        0.40        0.15      3.31 o
   3  14   2        1.03        1.67      2.37 o
   4  14   2        2.34        0.60      2.19 o
   5  14   2       23.15       29.95      4.33 o
   6  14   2       15.56       22.25      3.87 o
   7  14   2        5.42        1.64      2.60 o
  -3  15   2        3.93        0.55      3.36 o
  -2  15   2        1.20        6.64      2.30 o
  -1  15   2       18.82       17.55      2.99 o
   0  15   2        5.00        4.58      2.19 o
   1  15   2       16.40       18.16      2.94 o
   2  15   2        7.41        6.10      2.52 o
   3  15   2        6.45       10.82      3.41 o
   4  15   2        4.03       -0.25      2.33 o
   5  15   2        5.54       10.49      3.21 o
   6  15   2        1.42       -0.54      2.39 o
   1  16   2        8.38        8.88      2.72 o
   2  16   2        1.61        2.41      2.73 o
   3  16   2        3.00       11.16      3.64 o
  -4 -15   3        4.02        8.44      2.53 o
  -3 -15   3        0.25        1.20      1.96 o
  -2 -15   3        0.00        1.31      2.10 o
  -1 -15   3        1.20       -0.70      1.78 o
   0 -15   3        8.31        8.49      3.46 o
   1 -15   3       12.59       18.69      4.18 o
   2 -15   3        0.08        0.06      2.52 o
  -6 -14   3        3.69        3.93      3.16 o
  -5 -14   3        0.00        2.39      2.83 o
  -4 -14   3       25.02       31.84      6.46 o
  -3 -14   3        4.20        3.48      1.99 o
  -2 -14   3        0.48       -1.52      1.52 o
  -1 -14   3        1.74       -0.34      1.92 o
   0 -14   3        4.27        5.18      1.89 o
   1 -14   3        1.32        1.37      2.29 o
   2 -14   3        5.16        7.66      2.89 o
   3 -14   3        3.93        4.58      2.50 o
   4 -14   3        0.03       -1.46      2.27 o
  -7 -13   3        7.19       10.87      3.48 o
  -6 -13   3       40.34       38.32      5.04 o
  -5 -13   3        1.25        2.81      2.58 o
  -4 -13   3       46.76       46.69      3.98 o
  -3 -13   3       13.77       15.64      2.56 o
  -2 -13   3        0.19        1.96      1.71 o
  -1 -13   3       23.93       25.97      2.94 o
   0 -13   3        0.47        0.69      1.49 o
   1 -13   3       12.02       11.74      3.18 o
   2 -13   3        4.43        3.33      2.46 o
   3 -13   3       17.80       20.77      3.64 o
   4 -13   3        3.14        5.66      2.44 o
   5 -13   3        9.95       12.01      2.89 o
   6 -13   3        7.24        4.83      1.84 o
  -8 -12   3        5.08        4.98      2.94 o
  -7 -12   3        9.52        9.06      3.33 o
  -6 -12   3        0.41       -1.96      1.96 o
  -5 -12   3        0.34        0.06      1.46 o
  -4 -12   3        0.03        2.91      1.57 o
  -3 -12   3        0.35       -0.57      1.30 o
  -2 -12   3        4.39        6.26      1.87 o
  -1 -12   3        4.87        7.42      1.95 o
   0 -12   3       23.02       26.23      2.74 o
   1 -12   3       61.01       65.45      4.03 o
   2 -12   3        0.01       -1.67      1.67 o
   3 -12   3       25.97       28.55      4.77 o
   4 -12   3       52.06       50.62      3.27 o
   5 -12   3       18.67       15.77      3.39 o
   6 -12   3        0.09        1.75      1.84 o
   7 -12   3       10.20        9.39      1.84 o
  -9 -11   3        0.09       -0.67      2.60 o
  -8 -11   3        0.20        2.98      2.46 o
  -7 -11   3        0.12        2.50      2.50 o
  -6 -11   3        6.08        3.52      2.46 o
  -5 -11   3       34.59       32.84      3.05 o
  -4 -11   3        1.34        1.32      1.34 o
  -3 -11   3        8.17        7.16      2.05 o
  -2 -11   3        1.71        1.10      1.38 o
  -1 -11   3       49.27       51.02      3.39 o
   0 -11   3       62.86       58.89      7.54 o
   1 -11   3        0.04       -0.65      1.20 o
   2 -11   3        6.13        3.94      1.41 o
   3 -11   3        0.01       -0.96      0.96 o
   4 -11   3       23.24       24.17      1.99 o
   5 -11   3        0.12       -0.47      1.11 o
   6 -11   3       28.08       29.60      2.20 o
   7 -11   3       73.47       83.88      3.34 o
   8 -11   3        0.13        1.19      1.64 o
  -9 -10   3        2.38        0.04      2.48 o
  -8 -10   3        7.11        8.51      2.94 o
  -7 -10   3        0.06        0.17      2.19 o
  -6 -10   3       11.19        2.77      2.31 o
  -5 -10   3        2.05        1.76      2.02 o
  -4 -10   3       18.30       18.04      2.48 o
  -3 -10   3       63.71       64.47      3.70 o
  -2 -10   3       57.81       48.24      3.22 o
  -1 -10   3      121.56      126.62      5.28 o
   0 -10   3      103.59       93.19      3.00 o
   1 -10   3        4.53        3.59      0.89 o
   2 -10   3       31.44       35.45      1.91 o
   3 -10   3       53.83       44.86      2.20 o
   4 -10   3        9.24        7.80      1.30 o
   5 -10   3      108.01      102.29      3.38 o
   6 -10   3       15.40       19.17      1.55 o
   7 -10   3       33.56       36.75      2.18 o
   8 -10   3        7.82        4.18      1.83 o
   9 -10   3        0.74       -0.35      1.58 o
 -10  -9   3        1.98        3.04      2.46 o
  -9  -9   3       13.27        8.85      2.89 o
  -8  -9   3        2.86        2.79      2.44 o
  -7  -9   3        0.22       -0.08      2.00 o
  -6  -9   3        7.35        6.84      1.75 o
  -5  -9   3        0.00       -0.33      0.99 o
  -4  -9   3       30.85       31.28      2.18 o
  -3  -9   3       44.97       41.02      1.95 o
  -2  -9   3      236.16      233.29      3.29 o
  -1  -9   3      100.50       96.84      2.17 o
   0  -9   3      522.34      516.54      6.18 o
   1  -9   3        3.30        3.76      0.68 o
   2  -9   3      247.87      237.26      3.67 o
   3  -9   3        0.02       -0.58      0.58 o
   4  -9   3       56.33       59.04      1.95 o
   5  -9   3       67.82       65.11      2.05 o
   6  -9   3        4.41        4.58      1.10 o
   7  -9   3       92.14       95.47      2.77 o
   8  -9   3       50.28       58.10      3.78 o
   9  -9   3        8.30        4.44      1.84 o
 -10  -8   3        1.88        2.79      2.25 o
  -9  -8   3        0.29        1.81      2.37 o
  -8  -8   3        0.32        1.00      1.50 o
  -7  -8   3       36.86       34.66      2.69 o
  -6  -8   3        9.83       10.43      1.28 o
  -5  -8   3      240.29      231.59      4.55 o
  -4  -8   3       40.55       40.12      1.36 o
  -3  -8   3      433.22      405.20      5.17 o
  -2  -8   3        0.12        1.60      0.53 o
  -1  -8   3       11.31       12.98      0.60 o
   0  -8   3      866.99      879.83      9.16 o
   1  -8   3       10.83       12.71      0.71 o
   2  -8   3       19.47       22.64      0.86 o
   3  -8   3      316.17      290.83      3.86 o
   4  -8   3       32.58       32.26      1.27 o
   5  -8   3       10.92       13.75      0.96 o
   6  -8   3       43.37       38.90      1.55 o
   7  -8   3        1.32        0.41      0.77 o
   8  -8   3       42.98       46.04      3.20 o
   9  -8   3        1.12        0.32      2.74 o
  10  -8   3       43.93       50.65      3.81 o
 -11  -7   3        0.41        2.75      1.75 o
 -10  -7   3        0.00        3.81      2.29 o
  -9  -7   3       29.88       35.10      2.83 o
  -8  -7   3       41.55       40.79      2.36 o
  -7  -7   3        2.82        0.96      0.93 o
  -6  -7   3      118.33       96.79      2.97 o
  -5  -7   3       18.54       16.28      1.24 o
  -4  -7   3       16.99       17.29      0.77 o
  -3  -7   3       80.88       84.23      1.62 o
  -2  -7   3       93.46      102.32      1.77 o
  -1  -7   3      368.27      371.10      4.22 o
   0  -7   3      250.26      256.94      2.98 o
   1  -7   3      286.80      297.53      3.03 o
   2  -7   3        4.27        3.18      0.34 o
   3  -7   3      763.26      766.38      7.12 o
   4  -7   3        0.09       -0.35      0.35 o
   5  -7   3       83.71       80.79      1.59 o
   6  -7   3      369.29      359.40      4.77 o
   7  -7   3        2.59        2.06      0.77 o
   8  -7   3        2.01        1.98      0.77 o
   9  -7   3       17.03       20.39      1.81 o
  10  -7   3       17.66       22.68      2.07 o
  11  -7   3        2.63        2.72      1.59 o
 -11  -6   3        1.49        2.73      1.58 o
 -10  -6   3        0.71       -0.20      2.92 o
  -9  -6   3        1.51        0.81      1.15 o
  -8  -6   3        0.02       -0.27      0.94 o
  -7  -6   3        4.38        3.70      1.85 o
  -6  -6   3      257.43      258.75      6.52 o
  -5  -6   3       23.31       22.99      0.96 o
  -4  -6   3       35.17       32.21      1.05 o
  -3  -6   3        2.57        2.03      0.35 o
  -2  -6   3       21.50       25.29      0.89 o
  -1  -6   3       10.68       10.50      0.50 o
   0  -6   3      400.07      405.95      4.39 o
   1  -6   3     1712.90     1700.07     13.97 o
   2  -6   3        1.43        0.37      0.26 o
   3  -6   3       26.22       38.52      0.87 o
   4  -6   3      118.05      121.90      1.72 o
   5  -6   3      130.00      125.27      1.84 o
   6  -6   3       62.06       54.82      1.30 o
   7  -6   3      148.13      139.06      3.14 o
   8  -6   3       86.26       88.24      3.20 o
   9  -6   3       53.11       52.89      5.17 o
  10  -6   3        4.86        3.57      1.92 o
  11  -6   3        7.66        9.37      1.91 o
 -11  -5   3       14.95       13.53      1.71 o
 -10  -5   3        5.11        3.46      1.26 o
  -9  -5   3        1.41        1.64      1.13 o
  -8  -5   3       57.26       62.94      2.70 o
  -7  -5   3       52.67       52.34      2.14 o
  -6  -5   3       73.95       73.71      1.86 o
  -5  -5   3       22.19       24.91      0.79 o
  -4  -5   3      109.69      106.44      1.87 o
  -3  -5   3       41.54       39.32      1.03 o
  -2  -5   3      362.95      430.17      4.43 o
  -1  -5   3      878.77      875.14      8.70 o
   0  -5   3      392.67      447.03      4.67 o
   1  -5   3       46.07       71.32      1.02 o
   2  -5   3      866.27      959.60      8.54 o
   3  -5   3        4.22        2.54      0.29 o
   4  -5   3      528.43      577.35      5.10 o
   5  -5   3       73.30       71.22      1.40 o
   6  -5   3      187.94      164.13      2.74 o
   7  -5   3       66.68       62.17      1.85 o
   8  -5   3       67.79       57.81      1.76 o
   9  -5   3        9.59        9.59      0.96 o
  10  -5   3        4.18        3.22      1.14 o
  11  -5   3       21.45       21.11      1.92 o
 -11  -4   3        1.95       -0.85      2.27 o
 -10  -4   3       78.38       82.40      4.15 o
  -9  -4   3        7.46       10.04      1.26 o
  -8  -4   3      176.46      180.38      4.08 o
  -7  -4   3        0.89        0.59      0.72 o
  -6  -4   3       41.56       41.24      1.26 o
  -5  -4   3       41.58       40.22      0.97 o
  -4  -4   3       99.54      120.00      1.78 o
  -3  -4   3       32.20       33.19      0.86 o
  -2  -4   3      336.02      367.07      3.46 o
  -1  -4   3      575.52      509.55      4.73 o
   0  -4   3      363.01      392.35      4.07 o
   1  -4   3       24.86       26.76      0.54 o
   2  -4   3       95.37       84.05      1.04 o
   3  -4   3       44.40       50.81      0.80 o
   4  -4   3      107.07       93.57      1.22 o
   5  -4   3      114.93      104.41      1.58 o
   6  -4   3      170.40      161.78      2.34 o
   7  -4   3        7.84        5.80      0.66 o
   8  -4   3       50.05       44.32      1.49 o
   9  -4   3      266.86      268.66      5.19 o
  10  -4   3       30.83       27.55      2.44 o
  11  -4   3        2.58        2.14      1.19 o
  12  -4   3       18.39       19.26      1.88 o
 -11  -3   3        8.35       12.26      3.21 o
 -10  -3   3        9.18        9.40      1.58 o
  -9  -3   3        0.50        1.04      0.82 o
  -8  -3   3       77.92       76.11      2.46 o
  -7  -3   3       28.29       27.72      1.34 o
  -6  -3   3      118.10      120.71      1.79 o
  -5  -3   3       59.72       65.95      1.08 o
  -4  -3   3      151.77      160.93      2.10 o
  -3  -3   3       47.15       34.03      0.84 o
  -2  -3   3      369.71      377.90      3.32 o
  -1  -3   3       56.87       49.65      0.77 o
   0  -3   3      661.70      737.08      6.53 o
   1  -3   3      284.00      333.30      2.95 o
   2  -3   3       74.01       79.28      1.02 o
   3  -3   3      503.04      557.96      4.94 o
   4  -3   3      529.85      513.43      5.28 o
   5  -3   3      966.83      974.53     11.29 o
   6  -3   3       11.31        9.87      0.52 o
   7  -3   3       33.71       29.78      1.13 o
   8  -3   3       30.52       31.11      1.18 o
   9  -3   3       96.91       90.49      2.18 o
  10  -3   3       18.17       15.48      1.50 o
  11  -3   3       46.36       48.31      3.26 o
  12  -3   3       51.52       57.88      5.95 o
 -11  -2   3        9.47       12.34      2.37 o
 -10  -2   3       15.05       12.73      1.30 o
  -9  -2   3       10.08       10.37      1.24 o
  -8  -2   3       92.66       95.53      2.50 o
  -7  -2   3       40.42       41.42      1.60 o
  -6  -2   3        0.05       -0.18      0.34 o
  -5  -2   3       99.41       91.65      1.54 o
  -4  -2   3       59.30       54.53      1.02 o
  -3  -2   3       56.52       49.55      0.93 o
  -2  -2   3       66.15       68.78      0.99 o
  -1  -2   3        8.91        4.66      0.27 o
   0  -2   3      939.22      923.85      7.64 o
   1  -2   3       85.29       91.46      0.98 o
   2  -2   3     1248.36     1330.22     11.26 o
   3  -2   3      858.40      932.24      9.76 o
   4  -2   3     2376.71     2592.28     26.61 o
   5  -2   3      385.20      410.20      4.55 o
   6  -2   3       14.62       18.24      0.70 o
   7  -2   3      191.98      192.20      3.12 o
   8  -2   3       11.72       13.54      0.77 o
   9  -2   3        1.45        2.20      0.56 o
  10  -2   3       41.30       41.44      2.58 o
  11  -2   3        0.01       -0.58      0.85 o
  12  -2   3       12.09       11.40      2.13 o
 -11  -1   3        6.68        8.93      2.22 o
 -10  -1   3        0.73        0.55      0.86 o
  -9  -1   3       34.54       39.79      1.97 o
  -8  -1   3      166.92      163.87      3.85 o
  -7  -1   3      123.49      127.59      2.62 o
  -6  -1   3        2.19        1.71      0.39 o
  -5  -1   3      475.90      449.21      4.45 o
  -4  -1   3      180.38      181.77      2.10 o
  -3  -1   3      170.71      176.94      2.34 o
  -2  -1   3        0.81       -0.19      0.19 o
  -1  -1   3       93.50      101.37      1.15 o
   0  -1   3      136.42      143.83      1.36 o
   1  -1   3        2.37        1.75      0.14 o
   2  -1   3      836.06      835.09      8.88 o
   3  -1   3     1124.17     1161.99     20.00 o
   4  -1   3      125.34      128.73      2.86 o
   5  -1   3       12.12       16.77      0.81 o
   6  -1   3      121.10      133.33      2.13 o
   7  -1   3       44.00       43.13      0.99 o
   8  -1   3        5.00        4.30      0.48 o
   9  -1   3        4.97        5.05      0.62 o
  10  -1   3       37.22       39.09      1.60 o
  11  -1   3       31.49       32.83      3.50 o
  12  -1   3        6.49        2.96      1.60 o
 -11   0   3       10.68        7.73      2.80 o
 -10   0   3        3.35        1.93      0.95 o
  -9   0   3        6.65        3.32      0.99 o
  -8   0   3       10.09       13.44      1.26 o
  -7   0   3      693.34      693.21      9.93 o
  -6   0   3      200.18      200.97      2.60 o
  -5   0   3      292.76      293.85      3.17 o
  -4   0   3       70.67       66.65      1.23 o
  -3   0   3      633.57      622.78      7.17 o
  -2   0   3      349.88      315.55      3.08 o
  -1   0   3      441.64      458.43      4.18 o
   0   0   3     2185.10     2198.87     17.21 o
   1   0   3       47.35       38.80      0.42 o
   2   0   3      408.21      411.59      5.34 o
   3   0   3      631.87      705.98     20.40 o
   4   0   3     1740.20     1818.48     43.53 o
   5   0   3     1783.67     1801.59     28.34 o
   6   0   3       54.54       59.83      0.98 o
   7   0   3       26.89       23.71      0.78 o
   8   0   3      412.17      409.40      5.79 o
   9   0   3        6.66        5.57      0.62 o
  10   0   3       28.55       28.55      1.08 o
  11   0   3       13.45       10.63      1.26 o
  12   0   3        3.38        5.55      1.76 o
 -11   1   3        0.04       -0.34      1.75 o
 -10   1   3        0.03        0.24      0.99 o
  -9   1   3        2.39       -0.09      1.08 o
  -8   1   3       30.60       26.41      1.59 o
  -7   1   3      380.25      371.61      6.01 o
  -6   1   3      215.61      204.97      2.80 o
  -5   1   3        4.43        6.33      0.47 o
  -4   1   3     2093.14     2212.54     20.88 o
  -3   1   3       14.50        6.66      0.51 o
  -2   1   3     8833.37     9095.06     79.39 o
  -1   1   3     1609.12     1694.50     15.95 o
   0   1   3     1314.89     1358.56     10.67 o
   1   1   3     1608.68     1622.95     12.65 o
   2   1   3     2191.66     2226.54     27.40 o
   3   1   3       43.09       38.92      1.55 o
   4   1   3     1294.83     1352.01     25.65 o
   5   1   3      109.27      100.62      2.11 o
   6   1   3        0.02       -0.17      0.20 o
   7   1   3      115.17      115.75      1.79 o
   8   1   3      131.68      140.10      2.46 o
   9   1   3       78.50       75.00      1.76 o
  10   1   3       40.81       43.31      1.46 o
  11   1   3       64.91       60.28      2.45 o
  12   1   3        0.91       -1.20      1.76 o
  13   1   3        4.33        3.47      1.54 o
 -11   2   3        4.76        6.85      2.25 o
 -10   2   3       22.58       22.12      1.82 o
  -9   2   3      135.21      135.48      3.65 o
  -8   2   3       64.72       61.86      2.31 o
  -7   2   3        0.07       -0.53      0.66 o
  -6   2   3        1.24        1.69      0.56 o
  -5   2   3       54.74       53.82      1.13 o
  -4   2   3      850.62      866.38      8.74 o
  -3   2   3      339.09      363.31      4.32 o
  -2   2   3        6.93       16.46      0.52 o
  -1   2   3     6658.39     6708.83     55.52 o
   0   2   3      230.04      266.47      2.43 o
   1   2   3       19.31       13.12      0.32 o
   2   2   3       28.98       29.58      0.42 o
   3   2   3      330.30      306.30      4.01 o
   4   2   3      330.57      315.59      4.85 o
   5   2   3      773.61      889.13     12.53 o
   6   2   3      401.28      373.24      5.05 o
   7   2   3      101.27       98.17      1.82 o
   8   2   3        1.91        1.04      0.44 o
   9   2   3        4.49        4.23      0.60 o
  10   2   3       17.98       22.70      1.35 o
  11   2   3        0.16       -0.32      1.02 o
  12   2   3        1.28        0.85      1.44 o
  13   2   3       13.33       14.58      3.51 o
 -11   3   3       11.55        7.75      2.34 o
 -10   3   3        1.11        0.42      1.57 o
  -9   3   3       62.76       64.22      2.25 o
  -8   3   3       11.09       11.45      1.26 o
  -7   3   3      126.22      115.08      3.12 o
  -6   3   3       50.65       45.03      1.40 o
  -5   3   3      183.32      184.81      2.61 o
  -4   3   3      798.18      866.20      8.75 o
  -3   3   3       58.98       62.22      1.15 o
  -2   3   3     1726.10     1833.91     15.57 o
  -1   3   3     2899.34     3115.27     24.88 o
   0   3   3       81.47       83.84      1.12 o
   1   3   3      225.81      183.45      1.87 o
   2   3   3      680.45      691.37      5.80 o
   3   3   3        0.02       -0.06      0.15 o
   4   3   3      181.37      189.55      2.30 o
   5   3   3       36.28       34.00      0.66 o
   6   3   3       92.04       77.38      1.25 o
   7   3   3        0.01        0.75      0.36 o
   8   3   3        3.66        4.12      0.57 o
   9   3   3      102.78       97.62      2.14 o
  10   3   3        6.68        6.10      0.85 o
  11   3   3        8.56        8.37      1.20 o
  12   3   3       14.27        9.46      1.84 o
  13   3   3        2.26        4.16      1.53 o
 -11   4   3       10.87       13.07      4.12 o
 -10   4   3       30.48       28.94      2.08 o
  -9   4   3        2.85        2.55      0.87 o
  -8   4   3       33.54       35.56      1.70 o
  -7   4   3        0.00       -0.01      0.65 o
  -6   4   3        4.88        4.71      0.72 o
  -5   4   3      194.53      178.88      2.41 o
  -4   4   3      354.30      329.41      3.90 o
  -3   4   3      528.59      504.96      6.10 o
  -2   4   3       58.64       56.46      1.03 o
  -1   4   3       68.30       66.56      0.97 o
   0   4   3      578.18      583.57      7.31 o
   1   4   3       41.51       49.61      0.77 o
   2   4   3      441.17      512.75      4.31 o
   3   4   3      193.38      244.35      2.41 o
   4   4   3     2434.12     2444.34     22.86 o
   5   4   3      282.27      287.98      3.46 o
   6   4   3      173.32      170.57      2.48 o
   7   4   3      226.50      209.20      3.10 o
   8   4   3        0.03        0.36      0.40 o
   9   4   3        0.38        1.34      0.54 o
  10   4   3       11.09       13.26      1.10 o
  11   4   3        5.95        6.91      1.22 o
  12   4   3        0.71       -0.17      3.07 o
 -10   5   3        6.78        6.43      1.47 o
  -9   5   3       12.68       11.47      1.64 o
  -8   5   3       11.38       12.04      1.34 o
  -7   5   3       10.09        7.99      1.14 o
  -6   5   3        2.82        3.77      0.84 o
  -5   5   3      520.38      503.69      6.00 o
  -4   5   3      285.24      284.14      4.59 o
  -3   5   3      150.65      156.90      3.04 o
  -2   5   3      349.47      347.69      3.75 o
  -1   5   3     1460.39     1537.88     12.67 o
   0   5   3      103.04       88.37      1.31 o
   1   5   3       21.90       19.18      0.57 o
   2   5   3     1598.68     1697.74     14.53 o
   3   5   3      287.42      298.95      2.98 o
   4   5   3      233.88      240.35      2.44 o
   5   5   3       30.71       32.58      0.80 o
   6   5   3        0.03        0.50      0.38 o
   7   5   3        5.10        5.60      0.96 o
   8   5   3        4.53        4.99      0.72 o
   9   5   3      108.68      114.29      2.54 o
  10   5   3       41.69       39.85      2.40 o
  11   5   3        0.26        0.69      1.50 o
  12   5   3        0.49        1.35      1.62 o
 -10   6   3       47.34       44.77      4.80 o
  -9   6   3        5.03        5.74      1.84 o
  -8   6   3       19.70       14.76      1.77 o
  -7   6   3        1.96        1.64      0.95 o
  -6   6   3       84.20       79.61      3.00 o
  -5   6   3       24.43       22.26      1.14 o
  -4   6   3      185.76      184.68      3.02 o
  -3   6   3      427.49      404.60      4.40 o
  -2   6   3      358.21      341.34      3.78 o
  -1   6   3      325.20      327.92      3.40 o
   0   6   3      262.16      253.08      2.74 o
   1   6   3      402.56      405.15      4.41 o
   2   6   3       26.06       57.75      1.02 o
   3   6   3        0.32        0.14      0.28 o
   4   6   3      211.00      210.17      2.35 o
   5   6   3      499.39      504.70      5.30 o
   6   6   3      161.75      160.54      2.83 o
   7   6   3       73.55       58.59      1.81 o
   8   6   3       41.91       45.29      1.66 o
   9   6   3      120.67      130.35      3.57 o
  10   6   3       47.07       48.29      3.83 o
  11   6   3        5.01        4.00      1.85 o
  12   6   3        7.99        9.62      2.33 o
 -10   7   3       27.12       28.95      2.77 o
  -9   7   3        7.19        5.98      1.91 o
  -8   7   3        3.20        2.94      1.77 o
  -7   7   3       14.88       13.76      1.72 o
  -6   7   3       40.94       46.72      2.44 o
  -5   7   3       34.24       34.28      1.78 o
  -4   7   3        0.02        0.31      0.51 o
  -3   7   3      290.61      294.02      3.72 o
  -2   7   3       27.01       21.46      0.83 o
  -1   7   3      219.98      228.96      2.81 o
   0   7   3      913.50      960.76      8.67 o
   1   7   3      510.04      509.67      5.60 o
   2   7   3      122.46      109.76      1.63 o
   3   7   3      191.35      190.47      2.37 o
   4   7   3        7.91        9.20      0.49 o
   5   7   3      111.41      102.83      1.62 o
   6   7   3       59.36       56.74      1.26 o
   7   7   3       46.24       45.69      1.97 o
   8   7   3       72.85       85.52      2.57 o
   9   7   3        9.11       10.40      1.23 o
  10   7   3       15.87       13.58      1.76 o
  11   7   3        1.08        3.52      1.89 o
  12   7   3        0.03        0.02      1.58 o
  -9   8   3       29.32       28.88      2.96 o
  -8   8   3        0.50        1.08      1.69 o
  -7   8   3      124.95      119.04      4.31 o
  -6   8   3        0.31       -1.09      1.37 o
  -5   8   3        0.53        0.77      0.86 o
  -4   8   3        2.36        2.07      0.76 o
  -3   8   3      295.59      302.22      5.34 o
  -2   8   3      695.50      698.08      8.01 o
  -1   8   3       12.64       13.30      0.75 o
   0   8   3      146.25      145.18      2.23 o
   1   8   3       32.63       28.18      1.03 o
   2   8   3        7.46        7.38      0.53 o
   3   8   3      271.72      264.29      4.52 o
   4   8   3        1.93        2.56      0.48 o
   5   8   3        0.48        3.05      0.90 o
   6   8   3      102.22       92.04      2.52 o
   7   8   3        0.21        1.07      0.95 o
   8   8   3       40.23       39.20      2.57 o
   9   8   3       18.41       20.93      1.59 o
  10   8   3        1.39        0.48      1.19 o
  11   8   3        0.22        2.12      1.81 o
  12   8   3        3.14        6.37      2.00 o
  -9   9   3       27.54       28.55      3.08 o
  -8   9   3        6.64        3.26      1.97 o
  -7   9   3       29.71       30.74      3.72 o
  -6   9   3       45.66       42.44      4.45 o
  -5   9   3       14.64       19.80      3.35 o
  -4   9   3       19.80       20.96      1.92 o
  -3   9   3        6.62        5.66      1.20 o
  -2   9   3      391.26      378.46      7.23 o
  -1   9   3        0.11       -0.45      0.45 o
   0   9   3       17.95       16.07      0.90 o
   1   9   3      195.72      201.81      3.31 o
   2   9   3      200.24      167.35      3.84 o
   3   9   3      242.82      235.66      3.37 o
   4   9   3        9.91       17.02      0.93 o
   5   9   3       63.12       62.66      1.91 o
   6   9   3        1.86        2.18      0.80 o
   7   9   3        8.40        4.77      1.01 o
   8   9   3       55.63       52.79      3.02 o
   9   9   3        0.03        3.46      1.96 o
  10   9   3        5.48        3.74      1.62 o
  11   9   3        1.40        3.48      2.23 o
  -8  10   3        7.44        3.13      2.02 o
  -7  10   3       17.42       16.86      2.65 o
  -6  10   3      106.65      101.28      7.09 o
  -5  10   3        0.05        1.58      2.12 o
  -4  10   3       54.92       58.35      3.76 o
  -3  10   3      129.38      123.75      5.31 o
  -2  10   3       11.48        9.80      1.91 o
  -1  10   3        4.48        2.58      2.50 o
   0  10   3      257.97      262.06      6.60 o
   1  10   3      117.17      103.37      2.74 o
   2  10   3      110.70       99.49      2.66 o
   3  10   3       10.45       13.01      1.27 o
   4  10   3       55.64       59.25      3.84 o
   5  10   3        0.27       -0.95      0.95 o
   6  10   3        6.43        4.71      2.28 o
   7  10   3        9.53       10.56      1.32 o
   8  10   3        2.84        3.54      0.96 o
   9  10   3        7.76        9.47      2.69 o
  10  10   3        0.03        0.43      1.41 o
  11  10   3        8.05        7.06      2.69 o
  -7  11   3       43.39       40.48      3.60 o
  -6  11   3        7.17        4.06      1.87 o
  -5  11   3        0.34        4.18      2.60 o
  -4  11   3       64.12       66.65      6.40 o
  -3  11   3      132.06      131.53      5.84 o
  -2  11   3       22.33       26.63      5.59 o
  -1  11   3       59.10       51.49      3.58 o
   0  11   3       14.52       12.95      2.15 o
   1  11   3        4.93        5.35      1.58 o
   2  11   3        0.50        0.50      0.92 o
   3  11   3       87.83       73.86      4.84 o
   4  11   3       52.18       51.19      2.51 o
   5  11   3       16.11       14.81      1.58 o
   6  11   3        1.80        0.82      1.02 o
   7  11   3       12.28       16.92      1.63 o
   8  11   3        1.48        1.60      1.81 o
   9  11   3       27.75       27.31      3.89 o
  10  11   3        0.75        1.21      1.71 o
  -6  12   3        9.38        6.40      2.85 o
  -5  12   3       30.65       38.32      4.87 o
  -4  12   3        0.45        1.08      2.27 o
  -3  12   3       25.83       32.38      3.21 o
  -2  12   3        2.07        5.20      1.73 o
  -1  12   3       40.44       49.85      3.64 o
   0  12   3        1.06       -0.63      1.34 o
   1  12   3        1.91        1.17      1.47 o
   2  12   3      104.06      103.40      4.85 o
   3  12   3        0.02        2.06      1.89 o
   4  12   3       10.33       13.99      2.09 o
   5  12   3       16.09       18.53      2.47 o
   6  12   3        1.91        0.69      1.50 o
   7  12   3        0.78       -0.15      1.40 o
   8  12   3       12.31       11.81      1.82 o
   9  12   3        2.65        0.23      2.52 o
  -5  13   3        1.70       -1.20      2.57 o
  -4  13   3        1.58       -0.02      2.44 o
  -3  13   3       23.77       26.63      3.14 o
  -2  13   3        9.85        5.53      1.99 o
  -1  13   3        3.79        5.69      2.13 o
   0  13   3       10.23       12.03      2.42 o
   1  13   3        9.96        9.20      2.11 o
   2  13   3        0.21        1.74      1.83 o
   3  13   3       13.61       11.34      2.98 o
   4  13   3       23.40       28.60      3.81 o
   5  13   3        0.87        1.96      2.14 o
   6  13   3        0.43        1.10      2.21 o
   7  13   3        8.08        7.56      2.66 o
   8  13   3        2.38        3.62      2.10 o
  -4  14   3        2.87        3.35      2.98 o
  -3  14   3        4.60        0.58      2.77 o
  -2  14   3       22.88       27.59      4.18 o
  -1  14   3        3.63        2.27      1.96 o
   0  14   3       60.53       68.92      8.09 o
   1  14   3       41.75       49.92      7.55 o
   2  14   3       25.26       27.31      3.11 o
   3  14   3        1.34        1.35      2.25 o
   4  14   3       10.21       10.60      3.21 o
   5  14   3        0.21       -0.10      2.39 o
   6  14   3        5.50        0.42      2.44 o
   7  14   3        3.47        0.71      2.31 o
  -2  15   3       10.55       12.11      3.75 o
  -1  15   3        1.86        2.87      2.04 o
   0  15   3        7.27        6.75      2.41 o
   1  15   3        5.50        8.01      2.49 o
   2  15   3       19.41       23.29      4.31 o
   3  15   3        2.32        0.40      2.62 o
   4  15   3        3.88        2.94      2.64 o
   5  15   3       14.78       17.46      3.73 o
   6  15   3        1.21       -1.92      2.35 o
   1  16   3       18.70       25.54      5.97 o
   2  16   3       21.18       19.96      4.31 o
  -3 -15   4        0.00       -0.55      1.83 o
  -2 -15   4        1.42        1.90      1.89 o
  -1 -15   4        1.09        2.36      1.97 o
   0 -15   4        0.03        1.14      2.54 o
   1 -15   4        0.83        0.92      2.39 o
   2 -15   4        3.86        6.72      2.94 o
  -5 -14   4        5.31        8.08      3.39 o
  -4 -14   4        0.85        1.01      3.74 o
  -3 -14   4        0.03       -0.45      1.62 o
  -2 -14   4        2.34        6.12      2.19 o
  -1 -14   4        0.00        0.20      1.67 o
   0 -14   4       11.20       14.49      3.73 o
   1 -14   4       12.81       13.51      3.54 o
   2 -14   4       12.47       11.91      3.56 o
   3 -14   4        0.00        0.52      2.19 o
   4 -14   4        0.85       -2.41      2.41 o
  -6 -13   4        5.25        4.41      3.12 o
  -5 -13   4        3.18        0.19      2.39 o
  -4 -13   4       14.54       15.53      2.74 o
  -3 -13   4        0.66       -1.19      1.45 o
  -2 -13   4        6.65        2.54      1.80 o
  -1 -13   4       11.82       12.16      3.05 o
   0 -13   4        0.35        0.33      1.51 o
   1 -13   4        6.89        5.37      2.71 o
   2 -13   4        0.00        1.00      2.19 o
   3 -13   4       25.28       26.60      4.00 o
   4 -13   4        2.84        4.64      2.71 o
   5 -13   4        0.85        0.19      2.33 o
   6 -13   4       28.90       26.92      3.46 o
  -8 -12   4        2.25       -2.48      2.48 o
  -7 -12   4        0.74        1.89      2.60 o
  -6 -12   4       12.79       21.77      4.08 o
  -5 -12   4        2.37        0.34      1.59 o
  -4 -12   4        2.44        0.45      1.50 o
  -3 -12   4        0.05        1.79      1.55 o
  -2 -12   4       49.78       52.39      3.73 o
  -1 -12   4       34.94       33.37      3.49 o
   0 -12   4        1.07        0.17      2.89 o
   1 -12   4        2.24        1.12      2.16 o
   2 -12   4        1.04        1.35      2.19 o
   3 -12   4       35.01       38.09      4.27 o
   4 -12   4        0.49       -0.31      2.10 o
   5 -12   4        0.07        0.92      1.30 o
   6 -12   4       31.09       35.02      2.77 o
   7 -12   4        0.80        1.54      2.16 o
  -8 -11   4        8.59       10.97      3.46 o
  -7 -11   4        4.90        7.22      2.91 o
  -6 -11   4        0.02        1.33      2.25 o
  -5 -11   4        0.06       -0.37      1.35 o
  -4 -11   4       17.71       16.54      2.44 o
  -3 -11   4        0.69        0.01      1.31 o
  -2 -11   4       68.15       79.33      4.35 o
  -1 -11   4        0.43        1.64      1.39 o
   0 -11   4        0.03       -0.33      1.26 o
   1 -11   4       56.51       56.44      3.63 o
   2 -11   4        2.82        0.89      1.61 o
   3 -11   4        0.86        0.73      1.30 o
   4 -11   4       70.32       69.37      3.01 o
   5 -11   4        7.90        6.56      1.41 o
   6 -11   4        4.78        7.01      1.46 o
   7 -11   4       34.06       35.01      3.22 o
   8 -11   4        6.94        5.56      2.14 o
  -9 -10   4        5.15        4.98      3.04 o
  -8 -10   4        0.00        0.75      2.52 o
  -7 -10   4        2.13        1.44      2.35 o
  -6 -10   4        2.68       -0.48      2.21 o
  -5 -10   4        7.11        5.15      1.82 o
  -4 -10   4       27.83       23.59      5.68 o
  -3 -10   4       60.65       54.04      3.53 o
  -2 -10   4        3.17        0.72      1.19 o
  -1 -10   4       75.04       79.14      4.08 o
   0 -10   4       76.15       70.69      2.83 o
   1 -10   4       36.55       36.45      1.93 o
   2 -10   4       11.72        9.39      1.08 o
   3 -10   4       47.58       44.90      2.57 o
   4 -10   4       50.10       50.90      2.16 o
   5 -10   4       25.05       22.54      1.59 o
   6 -10   4        5.52        4.71      1.05 o
   7 -10   4       86.87       94.60      4.67 o
   8 -10   4       17.14       19.36      5.10 o
   9 -10   4        6.66       10.64      2.33 o
  -9  -9   4        0.77       -1.44      2.29 o
  -8  -9   4       10.38       10.93      3.14 o
  -7  -9   4       30.87       26.89      3.87 o
  -6  -9   4       20.63       22.56      3.62 o
  -5  -9   4        2.77        2.15      1.78 o
  -4  -9   4        6.75        4.03      1.56 o
  -3  -9   4       29.75       23.75      3.88 o
  -2  -9   4        1.12        5.10      2.64 o
  -1  -9   4       73.13       71.86      2.29 o
   0  -9   4      121.05      112.58      3.71 o
   1  -9   4        0.05        0.16      0.76 o
   2  -9   4       72.19       76.27      2.22 o
   3  -9   4       14.95       19.17      1.19 o
   4  -9   4        1.70        0.67      0.64 o
   5  -9   4       72.99       69.41      2.10 o
   6  -9   4      113.00      107.34      2.65 o
   7  -9   4       63.16       59.18      2.35 o
   8  -9   4        5.25        5.62      2.04 o
   9  -9   4       55.62       65.59      7.86 o
 -10  -8   4        0.37        3.16      2.62 o
  -9  -8   4        4.40        6.72      3.00 o
  -8  -8   4        0.69        0.29      2.10 o
  -7  -8   4        0.89       -0.52      2.06 o
  -6  -8   4       58.50       49.84      2.66 o
  -5  -8   4      105.57       98.35      3.62 o
  -4  -8   4       17.57       14.95      1.36 o
  -3  -8   4       12.49       16.51      1.00 o
  -2  -8   4       16.60       19.10      1.09 o
  -1  -8   4       48.42       51.65      1.43 o
   0  -8   4      593.38      550.42      5.67 o
   1  -8   4        8.77        8.05      0.60 o
   2  -8   4      974.58      936.98      9.52 o
   3  -8   4      178.43      168.68      2.79 o
   4  -8   4       49.17       44.67      1.47 o
   5  -8   4        6.01        5.52      0.80 o
   6  -8   4        9.31        8.01      0.77 o
   7  -8   4       27.95       23.57      2.56 o
   8  -8   4        0.20        0.05      1.29 o
   9  -8   4       95.30      106.86      3.84 o
  10  -8   4        8.40       12.41      3.98 o
 -10  -7   4       25.18       23.19      3.66 o
  -9  -7   4        1.03        1.56      2.35 o
  -8  -7   4        8.09       10.49      1.93 o
  -7  -7   4       38.23       45.70      3.11 o
  -6  -7   4       15.10       15.74      1.44 o
  -5  -7   4      149.49      165.53      4.37 o
  -4  -7   4        0.81        1.39      0.48 o
  -3  -7   4      288.96      276.84      3.57 o
  -2  -7   4       57.18       55.83      1.47 o
  -1  -7   4      233.79      231.56      3.26 o
   0  -7   4      614.34      590.32      5.90 o
   1  -7   4       50.83       46.14      0.97 o
   2  -7   4      108.20      102.11      1.65 o
   3  -7   4        8.38       11.60      0.65 o
   4  -7   4       17.54       19.63      0.76 o
   5  -7   4      134.92      137.90      2.38 o
   6  -7   4        6.68        8.07      0.88 o
   7  -7   4       16.88       16.23      1.24 o
   8  -7   4        6.77        5.49      0.98 o
   9  -7   4        2.99        5.65      1.29 o
  10  -7   4       69.34       73.20      3.24 o
  11  -7   4       23.19       25.25      2.79 o
 -11  -6   4        1.96        3.06      2.14 o
 -10  -6   4        0.13        2.04      2.33 o
  -9  -6   4       36.58       43.02      3.69 o
  -8  -6   4        9.55       10.02      1.89 o
  -7  -6   4       45.82       40.10      2.26 o
  -6  -6   4      179.89      171.10      4.18 o
  -5  -6   4       29.82       32.89      1.50 o
  -4  -6   4        1.97        2.64      0.62 o
  -3  -6   4       11.45       12.57      0.62 o
  -2  -6   4      163.39      168.56      2.56 o
  -1  -6   4        0.11        1.26      0.54 o
   0  -6   4      271.92      269.17      3.50 o
   1  -6   4       79.89       85.60      1.24 o
   2  -6   4       71.45       68.68      1.19 o
   3  -6   4      374.69      362.27      3.66 o
   4  -6   4       24.99       21.05      0.70 o
   5  -6   4      480.43      453.83      4.87 o
   6  -6   4      259.01      260.34      3.95 o
   7  -6   4      107.98      109.46      2.49 o
   8  -6   4        7.40        5.34      0.79 o
   9  -6   4        6.78        5.25      1.17 o
  10  -6   4       59.30       65.24      2.91 o
  11  -6   4        0.01       -0.59      1.02 o
 -11  -5   4        0.44       -0.83      1.92 o
 -10  -5   4       23.07       26.10      3.60 o
  -9  -5   4      114.71      117.26      4.92 o
  -8  -5   4        1.95        0.95      1.08 o
  -7  -5   4        0.26        0.21      0.95 o
  -6  -5   4      350.06      361.58      5.88 o
  -5  -5   4       24.40       21.05      1.41 o
  -4  -5   4       94.05      101.30      2.07 o
  -3  -5   4        6.71        6.24      0.47 o
  -2  -5   4      402.78      379.87      4.31 o
  -1  -5   4       28.54       35.71      0.94 o
   0  -5   4       14.47       21.63      0.60 o
   1  -5   4      879.60      969.92      8.21 o
   2  -5   4        0.93        2.49      0.38 o
   3  -5   4        0.68        0.14      0.24 o
   4  -5   4       10.77       14.69      0.51 o
   5  -5   4      512.48      506.30      5.92 o
   6  -5   4       95.02       92.40      1.86 o
   7  -5   4       25.41       27.40      1.05 o
   8  -5   4      114.21      114.08      2.55 o
   9  -5   4       45.63       43.88      1.88 o
  10  -5   4       14.80       15.01      1.56 o
  11  -5   4       39.31       49.06      2.83 o
 -11  -4   4        5.64        5.87      2.16 o
 -10  -4   4        6.37        4.59      1.42 o
  -9  -4   4        1.09        1.47      1.50 o
  -8  -4   4        7.66       12.32      1.44 o
  -7  -4   4      100.83      103.39      2.86 o
  -6  -4   4       33.56       30.86      1.18 o
  -5  -4   4       91.45       89.85      1.72 o
  -4  -4   4       39.10       29.05      0.88 o
  -3  -4   4        7.53        7.12      0.45 o
  -2  -4   4       18.00       23.41      0.66 o
  -1  -4   4      540.12      559.04      6.70 o
   0  -4   4        2.67        3.21      0.32 o
   1  -4   4      103.13      101.80      1.35 o
   2  -4   4       88.68       86.30      1.14 o
   3  -4   4      100.57       88.39      1.34 o
   4  -4   4     1050.19     1060.31     10.06 o
   5  -4   4      279.17      287.36      3.54 o
   6  -4   4      151.05      139.62      2.28 o
   7  -4   4       44.63       41.63      1.21 o
   8  -4   4      130.83      132.21      2.66 o
   9  -4   4        2.78        2.68      0.77 o
  10  -4   4       14.16       15.13      1.22 o
  11  -4   4      114.95      118.22      3.86 o
  12  -4   4        2.53        4.93      2.19 o
 -11  -3   4        9.40        7.66      2.16 o
 -10  -3   4        4.33        4.67      1.69 o
  -9  -3   4       15.84       16.46      1.34 o
  -8  -3   4       21.31       25.73      1.60 o
  -7  -3   4        0.02        1.41      0.81 o
  -6  -3   4       12.50       12.06      0.88 o
  -5  -3   4       66.71       68.36      1.22 o
  -4  -3   4      109.46      106.26      1.70 o
  -3  -3   4      371.78      383.33      4.02 o
  -2  -3   4      329.20      382.31      3.62 o
  -1  -3   4      142.99      123.27      1.75 o
   0  -3   4     1032.28     1095.87      9.53 o
   1  -3   4      670.75      770.09      6.72 o
   2  -3   4      579.09      592.84      5.04 o
   3  -3   4      397.93      358.07      3.15 o
   4  -3   4      257.36      268.99      2.90 o
   5  -3   4      200.72      203.45      2.77 o
   6  -3   4      209.09      204.79      3.21 o
   7  -3   4       21.53       18.05      0.81 o
   8  -3   4        0.02       -0.10      0.42 o
   9  -3   4       21.60       27.00      1.50 o
  10  -3   4        0.54       -0.61      0.80 o
  11  -3   4        4.09        5.34      1.59 o
  12  -3   4       14.61       17.15      3.52 o
 -11  -2   4        0.03        0.13      1.53 o
 -10  -2   4        3.00        0.71      1.71 o
  -9  -2   4        0.08       -0.30      0.79 o
  -8  -2   4      203.03      199.64      4.50 o
  -7  -2   4        2.38        2.49      0.89 o
  -6  -2   4      759.19      751.70      7.92 o
  -5  -2   4        8.52       11.26      0.56 o
  -4  -2   4      129.29      139.66      1.90 o
  -3  -2   4      109.00      104.16      1.52 o
  -2  -2   4       17.74       20.80      0.54 o
  -1  -2   4        1.03        1.84      0.25 o
   0  -2   4      786.19      859.43      7.61 o
   1  -2   4     1528.66     1597.05     13.54 o
   2  -2   4     3130.08     3114.64     26.00 o
   3  -2   4      298.64      332.90      3.45 o
   4  -2   4      136.69      122.22      1.53 o
   5  -2   4      219.67      223.01      3.18 o
   6  -2   4        7.52       10.92      0.78 o
   7  -2   4       46.24       45.29      1.62 o
   8  -2   4        8.81        9.68      0.63 o
   9  -2   4       23.67       23.90      0.99 o
  10  -2   4       10.38       14.31      1.14 o
  11  -2   4       46.71       45.15      2.97 o
  12  -2   4       16.81       13.83      2.33 o
 -11  -1   4       11.33       10.55      2.07 o
 -10  -1   4       14.04       15.12      1.74 o
  -9  -1   4       10.13       12.47      1.36 o
  -8  -1   4       22.97       20.35      1.35 o
  -7  -1   4      143.04      150.69      3.91 o
  -6  -1   4      344.00      331.30      4.05 o
  -5  -1   4       14.20       13.69      0.62 o
  -4  -1   4       11.36       12.03      0.59 o
  -3  -1   4     1045.86     1054.13      9.86 o
  -2  -1   4       64.19       65.92      1.07 o
  -1  -1   4      455.10      456.94      4.52 o
   0  -1   4       48.24       36.27      0.63 o
   1  -1   4     1285.46     1378.78     11.25 o
   2  -1   4      193.71      165.99      1.83 o
   3  -1   4      773.08      860.79     11.96 o
   4  -1   4     1805.43     1784.33     31.51 o
   5  -1   4      687.43      715.50     11.71 o
   6  -1   4       39.43       42.87      1.29 o
   7  -1   4       75.02       71.45      1.68 o
   8  -1   4       30.06       28.93      0.91 o
   9  -1   4        8.81        8.77      0.64 o
  10  -1   4        4.09        4.34      0.73 o
  11  -1   4       17.75       15.42      1.90 o
  12  -1   4        1.55        3.37      2.52 o
 -11   0   4        0.00       -1.28      1.28 o
 -10   0   4        0.84        2.77      1.33 o
  -9   0   4        2.79        1.15      1.01 o
  -8   0   4        1.94        1.42      0.88 o
  -7   0   4       21.97       23.64      1.34 o
  -6   0   4        0.18       -0.48      0.48 o
  -5   0   4      358.22      360.99      4.22 o
  -4   0   4        0.30       -0.04      0.25 o
  -3   0   4     1162.37     1263.34     11.67 o
  -2   0   4      140.65      130.18      1.60 o
  -1   0   4     1365.64     1343.20     15.96 o
   0   0   4      148.63      128.07      1.39 o
   1   0   4       59.36       59.41      0.84 o
   2   0   4      104.52      108.12      1.35 o
   3   0   4       19.62       35.12      0.90 o
   4   0   4      173.91      218.28      7.89 o
   5   0   4       88.88       82.85      4.45 o
   6   0   4      100.04      110.55      2.30 o
   7   0   4      718.31      709.71     10.21 o
   8   0   4        4.27        3.95      0.53 o
   9   0   4       16.27       12.08      0.69 o
  10   0   4       19.38       21.23      1.41 o
  11   0   4        0.29        0.13      1.13 o
  12   0   4       23.59       25.87      3.34 o
  13   0   4        1.44        0.71      3.25 o
 -11   1   4        6.46        6.06      1.86 o
 -10   1   4       43.23       48.03      2.69 o
  -9   1   4        0.26        0.50      0.95 o
  -8   1   4        5.86        6.45      1.12 o
  -7   1   4        6.82        3.52      0.94 o
  -6   1   4      602.55      604.59      7.66 o
  -5   1   4      380.47      384.95      4.46 o
  -4   1   4       84.11       83.85      1.59 o
  -3   1   4       70.09       66.92      1.74 o
  -2   1   4     1966.44     2100.60     17.99 o
  -1   1   4       52.04       53.42      0.86 o
   0   1   4      996.44     1106.89      9.27 o
   1   1   4        4.26        4.16      0.20 o
   2   1   4     2255.80     2319.61     24.10 o
   3   1   4       18.68       14.71      0.58 o
   4   1   4        0.39       -0.62      0.85 o
   5   1   4     1297.08     1273.54     36.49 o
   6   1   4       32.55       27.38      0.87 o
   7   1   4      905.66      902.86     15.95 o
   8   1   4        5.24        3.20      0.41 o
   9   1   4        0.09        0.04      0.42 o
  10   1   4      102.53      102.20      3.22 o
  11   1   4        0.15        1.11      0.73 o
  12   1   4       14.54       16.69      2.11 o
  13   1   4        2.09        1.37      1.22 o
 -11   2   4        0.43       -0.05      2.21 o
 -10   2   4       14.29       16.78      2.09 o
  -9   2   4        3.76        2.41      1.07 o
  -8   2   4        0.29        1.11      0.90 o
  -7   2   4       12.67       13.59      1.29 o
  -6   2   4      195.80      205.35      3.76 o
  -5   2   4       17.08       11.05      0.67 o
  -4   2   4     1045.38     1091.51     10.96 o
  -3   2   4       40.27       49.95      1.27 o
  -2   2   4     4768.25     5104.21     44.72 o
  -1   2   4     1700.92     1794.77     15.25 o
   0   2   4        3.00       16.29      0.57 o
   1   2   4      221.73      208.54      1.84 o
   2   2   4      623.73      627.88      5.30 o
   3   2   4      571.31      590.50      6.36 o
   4   2   4      157.78      145.33      2.83 o
   5   2   4       65.14       79.50      1.65 o
   6   2   4        3.15        3.10      0.45 o
   7   2   4      236.02      247.69      3.54 o
   8   2   4        0.22        0.42      0.35 o
   9   2   4        2.02        1.88      0.48 o
  10   2   4       22.03       21.18      0.98 o
  11   2   4       13.68       15.36      1.85 o
  12   2   4        1.59       -1.14      1.14 o
  13   2   4        0.17        2.42      1.32 o
 -11   3   4       10.88       11.07      3.92 o
 -10   3   4        7.74        9.45      1.70 o
  -9   3   4        0.98        1.49      1.23 o
  -8   3   4       40.03       36.00      2.25 o
  -7   3   4      124.53      130.51      3.49 o
  -6   3   4       56.48       55.45      1.91 o
  -5   3   4     2049.25     2052.54     20.94 o
  -4   3   4     1088.95     1082.44     11.50 o
  -3   3   4     1372.84     1450.32     13.98 o
  -2   3   4      823.11      875.90      7.90 o
  -1   3   4        5.59        5.61      0.32 o
   0   3   4     1336.69     1365.21     12.40 o
   1   3   4      343.27      357.32      3.25 o
   2   3   4        1.63        0.51      0.18 o
   3   3   4      755.38      685.84      6.58 o
   4   3   4        3.35        2.35      0.23 o
   5   3   4       17.68       20.26      0.81 o
   6   3   4      253.25      264.29      3.51 o
   7   3   4        0.93        0.27      0.33 o
   8   3   4        7.07        7.89      0.88 o
   9   3   4       38.95       43.42      1.25 o
  10   3   4       50.41       56.59      1.59 o
  11   3   4       28.68       29.73      1.65 o
  12   3   4        1.06        8.24      3.35 o
  13   3   4        3.09        0.80      1.18 o
 -10   4   4        6.18        7.32      3.82 o
  -9   4   4       14.06       19.10      1.95 o
  -8   4   4        8.74       12.20      1.33 o
  -7   4   4        2.96        2.39      0.96 o
  -6   4   4        3.32        3.98      0.72 o
  -5   4   4        5.12        2.42      0.52 o
  -4   4   4       12.93       14.40      0.67 o
  -3   4   4       80.38       73.01      1.39 o
  -2   4   4      969.95      966.78      8.64 o
  -1   4   4        0.66        2.23      0.31 o
   0   4   4      219.29      265.15      3.21 o
   1   4   4      390.37      388.92      3.43 o
   2   4   4      721.17      801.13      7.12 o
   3   4   4       93.29      114.34      1.32 o
   4   4   4       23.11       22.58      0.59 o
   5   4   4      141.52      132.68      1.99 o
   6   4   4      803.07      807.10     10.54 o
   7   4   4       53.01       53.00      1.30 o
   8   4   4      114.02      116.89      2.21 o
   9   4   4      339.47      333.39      5.94 o
  10   4   4        1.35        0.62      0.67 o
  11   4   4        0.00       -0.01      0.84 o
  12   4   4        4.31        2.25      1.48 o
 -10   5   4        0.46        1.03      1.65 o
  -9   5   4       15.21       15.51      4.01 o
  -8   5   4        0.87        1.98      1.25 o
  -7   5   4       22.77       23.64      1.68 o
  -6   5   4      198.39      203.44      4.13 o
  -5   5   4      253.49      242.92      3.51 o
  -4   5   4       67.75       63.23      2.22 o
  -3   5   4      533.29      507.65      6.09 o
  -2   5   4      258.34      241.90      3.03 o
  -1   5   4       73.64       80.71      1.27 o
   0   5   4      451.05      466.87      6.09 o
   1   5   4     2990.17     3043.90     24.54 o
   2   5   4       19.06       13.85      0.54 o
   3   5   4       22.02       28.79      0.66 o
   4   5   4      458.97      445.31      4.17 o
   5   5   4      171.09      181.09      3.22 o
   6   5   4       57.73       54.22      1.53 o
   7   5   4       71.39       67.34      1.77 o
   8   5   4      192.37      197.82      4.53 o
   9   5   4      236.26      251.39      4.58 o
  10   5   4        4.96        8.57      1.53 o
  11   5   4        7.47        9.15      1.86 o
  12   5   4        0.22        0.92      1.54 o
 -10   6   4        3.28        3.68      3.85 o
  -9   6   4        7.41        3.45      1.84 o
  -8   6   4       57.54       53.74      3.74 o
  -7   6   4        0.89        1.43      1.54 o
  -6   6   4       15.69       14.99      1.58 o
  -5   6   4       11.85       11.44      1.19 o
  -4   6   4      121.45      118.05      2.37 o
  -3   6   4      103.13       96.83      1.89 o
  -2   6   4       53.68       53.07      1.22 o
  -1   6   4      255.30      246.20      2.90 o
   0   6   4      170.51      166.93      2.30 o
   1   6   4       61.19       61.52      1.14 o
   2   6   4      698.05      735.10      6.80 o
   3   6   4       11.31       12.63      0.48 o
   4   6   4       11.65        5.26      0.39 o
   5   6   4      210.51      210.39      2.64 o
   6   6   4      784.82      747.48      9.00 o
   7   6   4      157.92      163.50      2.90 o
   8   6   4        4.10        4.88      0.76 o
   9   6   4        0.12       -0.63      1.05 o
  10   6   4       27.41       24.42      1.59 o
  11   6   4        4.46        2.52      1.71 o
  12   6   4        2.69        3.10      1.75 o
  -9   7   4        1.05        0.46      1.79 o
  -8   7   4       82.93       82.57     12.44 o
  -7   7   4        0.91       -0.45      1.49 o
  -6   7   4       50.67       56.96      4.38 o
  -5   7   4       27.86       28.32      1.75 o
  -4   7   4        0.03       -0.35      0.62 o
  -3   7   4      972.48      946.26     11.19 o
  -2   7   4       61.28       65.37      1.55 o
  -1   7   4      467.26      446.40      4.75 o
   0   7   4      412.01      437.49      4.65 o
   1   7   4      373.80      371.78      4.26 o
   2   7   4      715.78      714.59      6.44 o
   3   7   4       24.33       21.76      0.79 o
   4   7   4       13.24       11.58      0.57 o
   5   7   4        3.54        7.02      0.49 o
   6   7   4       57.46       58.55      1.27 o
   7   7   4       14.21       11.99      0.88 o
   8   7   4        5.63        7.64      0.90 o
   9   7   4       75.45       72.38      2.23 o
  10   7   4        3.89        2.47      1.22 o
  11   7   4        1.70        3.00      1.98 o
  12   7   4        2.01        3.79      1.64 o
  -9   8   4        0.39       -0.90      1.73 o
  -8   8   4        0.23       -0.80      1.68 o
  -7   8   4       34.30       30.84      3.10 o
  -6   8   4       13.96       14.18      3.12 o
  -5   8   4        7.78        8.04      1.50 o
  -4   8   4      154.77      151.70      7.54 o
  -3   8   4      145.80      147.98      3.82 o
  -2   8   4       76.12       76.26      1.77 o
  -1   8   4        8.40       10.10      0.76 o
   0   8   4      105.64       96.27      1.91 o
   1   8   4      151.95      140.82      2.33 o
   2   8   4      109.26       98.39      1.63 o
   3   8   4       94.57      102.67      1.75 o
   4   8   4        8.31        7.94      0.62 o
   5   8   4      185.48      181.66      2.49 o
   6   8   4       45.75       38.32      1.12 o
   7   8   4       35.73       41.43      1.69 o
   8   8   4       20.85       21.70      2.31 o
   9   8   4        0.00       -0.54      1.05 o
  10   8   4        1.23        2.91      1.92 o
  11   8   4        5.74        5.83      1.62 o
  12   8   4        5.15       13.07      2.58 o
  -8   9   4       11.04       12.06      2.48 o
  -7   9   4       63.79       57.41      4.05 o
  -6   9   4       12.46        8.37      2.89 o
  -5   9   4        3.32        2.06      2.23 o
  -4   9   4       20.38       18.23      2.33 o
  -3   9   4       40.00       44.16      3.19 o
  -2   9   4       28.65       27.57      2.56 o
  -1   9   4       55.79       56.30      2.27 o
   0   9   4      387.07      384.75      5.01 o
   1   9   4        1.74        2.07      0.59 o
   2   9   4       83.79       82.30      1.93 o
   3   9   4      249.98      253.38      4.13 o
   4   9   4      111.04       97.96      2.20 o
   5   9   4       89.55       85.93      2.21 o
   6   9   4        0.68        0.99      0.68 o
   7   9   4        5.30        6.21      0.83 o
   8   9   4        3.74        4.48      1.40 o
   9   9   4        5.77        4.56      2.14 o
  10   9   4       43.27       48.34      4.39 o
  11   9   4        8.05        5.92      1.73 o
  -8  10   4       17.09       14.53      2.68 o
  -7  10   4       23.55       21.86      5.52 o
  -6  10   4       11.09        9.41      3.10 o
  -5  10   4       25.72       34.62      4.45 o
  -4  10   4       48.11       46.77      3.50 o
  -3  10   4        1.41       -0.54      1.29 o
  -2  10   4        1.09       -0.20      1.31 o
  -1  10   4       30.70       30.01      3.42 o
   0  10   4        2.01        1.41      1.42 o
   1  10   4      191.41      203.57      4.70 o
   2  10   4       46.94       43.50      1.78 o
   3  10   4      112.30      113.71      3.21 o
   4  10   4       18.16       15.34      1.83 o
   5  10   4        2.49        2.34      0.93 o
   6  10   4        5.69        8.68      1.24 o
   7  10   4        8.46        8.79      1.19 o
   8  10   4        9.38        5.86      1.54 o
   9  10   4        8.87       10.66      2.64 o
  10  10   4        3.31        2.98      2.31 o
  11  10   4       13.41       10.29      1.88 o
  -7  11   4       13.19       12.54      3.20 o
  -6  11   4        3.14        2.44      2.64 o
  -5  11   4       35.56       37.61      4.85 o
  -4  11   4       11.62        8.54      2.16 o
  -3  11   4        0.01       -0.91      1.33 o
  -2  11   4       22.23       23.98      2.66 o
  -1  11   4       62.07       61.90      3.88 o
   0  11   4      131.88      126.42      5.46 o
   1  11   4        9.06        9.20      2.37 o
   2  11   4       11.11       11.27      1.55 o
   3  11   4        5.12        4.68      1.20 o
   4  11   4        0.66        0.56      0.93 o
   5  11   4       26.81       25.40      1.84 o
   6  11   4       12.63       12.98      1.56 o
   7  11   4        0.01       -0.64      0.89 o
   8  11   4        8.11       12.30      2.85 o
   9  11   4        0.82       -0.10      2.16 o
  10  11   4        1.76        0.00      2.23 o
  -6  12   4        9.58       13.01      2.73 o
  -5  12   4        0.05       -0.10      2.46 o
  -4  12   4       55.38       54.08      5.77 o
  -3  12   4        9.59       10.70      3.55 o
  -2  12   4       44.64       37.28      3.33 o
  -1  12   4        3.19        3.32      1.71 o
   0  12   4        4.72       10.01      2.09 o
   1  12   4        0.39       -0.12      1.32 o
   2  12   4        0.38        1.08      1.72 o
   3  12   4       47.27       52.96      4.73 o
   4  12   4        4.07        4.92      2.36 o
   5  12   4       27.52       25.15      2.44 o
   6  12   4        7.49        5.65      1.71 o
   7  12   4       12.07       12.02      1.87 o
   8  12   4        2.07        1.18      1.17 o
   9  12   4        1.91        0.92      2.39 o
  -5  13   4        1.58        1.42      2.71 o
  -4  13   4       28.94       21.92      4.41 o
  -3  13   4       31.19       31.93      3.36 o
  -2  13   4        0.26       -1.46      1.46 o
  -1  13   4      169.08      177.90      7.29 o
   0  13   4        4.24        7.73      2.12 o
   1  13   4        7.55        7.22      1.95 o
   2  13   4        2.85        4.98      2.01 o
   3  13   4       12.91       18.86      3.41 o
   4  13   4       12.89       11.62      3.04 o
   5  13   4        2.04        3.04      2.29 o
   6  13   4       18.65       18.59      3.25 o
   7  13   4        6.38        5.45      2.33 o
   8  13   4        3.54        3.66      1.73 o
  -3  14   4       16.19       17.44      2.98 o
  -2  14   4        1.05       -0.83      1.73 o
  -1  14   4        2.28        0.05      3.23 o
   0  14   4        3.32        3.56      2.02 o
   1  14   4        0.29       -0.99      2.44 o
   2  14   4       10.86       20.71      3.87 o
   3  14   4        0.01        3.91      2.46 o
   4  14   4        4.21        0.54      2.35 o
   5  14   4        6.02        9.72      3.00 o
   6  14   4        0.70       -1.50      2.19 o
   7  14   4        1.16       -0.52      2.21 o
  -2  15   4        0.29       -1.43      2.26 o
  -1  15   4        1.51        0.23      3.17 o
   0  15   4        4.85        9.31      2.50 o
   1  15   4       14.29       17.26      3.03 o
   2  15   4       12.57       14.51      3.83 o
   3  15   4        0.92        4.81      2.96 o
   4  15   4       22.62       27.33      4.29 o
   5  15   4       11.38       15.13      3.62 o
   6  15   4        2.49       -0.31      2.52 o
  -2 -15   5        4.47        6.25      3.93 o
  -1 -15   5        9.17        6.66      3.29 o
   0 -15   5        0.12        0.04      2.54 o
   1 -15   5        3.24        0.83      2.64 o
  -4 -14   5        0.79        3.21      2.07 o
  -3 -14   5        1.54       -1.35      1.75 o
  -2 -14   5        0.00       -0.96      1.71 o
  -1 -14   5        1.77        0.82      1.63 o
   0 -14   5        6.59       10.87      3.33 o
   1 -14   5        5.12        8.43      3.12 o
   2 -14   5        3.03        1.02      2.46 o
   3 -14   5        3.07        0.44      2.21 o
   4 -14   5        4.22        4.77      2.96 o
  -6 -13   5        0.05       -2.14      2.35 o
  -5 -13   5        1.45        2.73      2.01 o
  -4 -13   5        3.99        2.69      2.76 o
  -3 -13   5       11.97       13.46      2.96 o
  -2 -13   5        7.68       12.15      2.45 o
  -1 -13   5        2.59        1.81      1.64 o
   0 -13   5        0.44       -1.79      1.79 o
   1 -13   5        4.38        8.74      3.06 o
   2 -13   5        3.83        4.70      2.60 o
   3 -13   5        0.28        1.29      2.06 o
   4 -13   5       12.77       11.91      3.14 o
   5 -13   5       31.33       30.95      3.91 o
  -7 -12   5        4.98       11.57      3.56 o
  -6 -12   5        3.51        4.25      2.94 o
  -5 -12   5        1.61        1.50      1.82 o
  -4 -12   5       28.51       35.58      3.47 o
  -3 -12   5        5.72        5.61      3.18 o
  -2 -12   5       28.37       25.80      2.93 o
  -1 -12   5        2.30        1.69      1.57 o
   0 -12   5        0.24        1.46      1.52 o
   1 -12   5        0.34        0.54      2.08 o
   2 -12   5        5.24        5.27      2.35 o
   3 -12   5       17.38       13.24      2.91 o
   4 -12   5       15.33       12.01      2.98 o
   5 -12   5        1.50       -0.71      2.04 o
   6 -12   5       24.87       25.09      4.23 o
   7 -12   5        7.38       10.10      3.14 o
  -8 -11   5        3.28       -0.58      2.64 o
  -7 -11   5        0.04        3.23      2.71 o
  -6 -11   5        0.11       -1.67      2.21 o
  -5 -11   5       14.52       14.31      2.44 o
  -4 -11   5        0.83       -0.65      1.49 o
  -3 -11   5       12.57       12.11      3.85 o
  -2 -11   5       19.18       23.13      4.38 o
  -1 -11   5       40.25       42.15      3.28 o
   0 -11   5       12.09       12.35      2.14 o
   1 -11   5        3.06        4.77      2.31 o
   2 -11   5       10.91       11.30      1.96 o
   3 -11   5      107.86      106.18      4.75 o
   4 -11   5        2.92        1.79      1.17 o
   5 -11   5        7.63        6.05      1.18 o
   6 -11   5       69.20       69.01      4.21 o
   7 -11   5        3.64        3.56      1.85 o
   8 -11   5        0.90        3.44      2.21 o
  -8 -10   5        6.39        3.96      2.94 o
  -7 -10   5        0.18       -1.94      1.94 o
  -6 -10   5        0.70       -0.67      2.06 o
  -5 -10   5        4.31        1.93      2.12 o
  -4 -10   5        0.43       -1.15      1.20 o
  -3 -10   5        6.98        4.01      1.97 o
  -2 -10   5       12.69       14.21      2.14 o
  -1 -10   5       10.56       12.13      2.02 o
   0 -10   5        8.30        6.96      1.40 o
   1 -10   5       80.79       84.24      2.90 o
   2 -10   5        2.08        2.24      1.09 o
   3 -10   5       37.66       40.49      1.92 o
   4 -10   5        6.60        7.08      1.10 o
   5 -10   5       36.80       40.13      1.99 o
   6 -10   5       26.09       27.94      1.63 o
   7 -10   5       14.27       13.76      2.31 o
   8 -10   5       29.72       31.49      4.22 o
   9 -10   5       20.83       23.00      2.88 o
  -9  -9   5        0.00       -1.69      2.35 o
  -8  -9   5        0.43        0.06      2.21 o
  -7  -9   5        6.85        3.75      2.56 o
  -6  -9   5       23.16       24.55      2.77 o
  -5  -9   5        2.50        1.23      1.47 o
  -4  -9   5       13.42       14.26      2.22 o
  -3  -9   5       12.14       11.86      1.41 o
  -2  -9   5       24.69       20.99      2.75 o
  -1  -9   5        0.13        0.03      0.84 o
   0  -9   5       27.43       26.16      1.44 o
   1  -9   5       95.11       94.08      3.33 o
   2  -9   5      355.07      341.65      5.58 o
   3  -9   5      121.87      114.43      2.71 o
   4  -9   5       12.75       14.95      1.10 o
   5  -9   5       34.60       31.35      1.45 o
   6  -9   5        0.51        0.55      0.78 o
   7  -9   5       15.01       16.43      1.70 o
   8  -9   5       38.95       32.93      3.06 o
   9  -9   5        0.10       -0.08      1.65 o
  -9  -8   5        2.67        3.79      2.77 o
  -8  -8   5        6.03        7.58      3.08 o
  -7  -8   5        0.46        0.52      2.06 o
  -6  -8   5        0.21       -1.23      1.23 o
  -5  -8   5        2.08        0.91      1.50 o
  -4  -8   5       31.15       32.42      4.99 o
  -3  -8   5        5.83        5.57      1.73 o
  -2  -8   5       18.60       24.76      1.28 o
  -1  -8   5      509.98      493.04      6.52 o
   0  -8   5        2.18        0.70      0.44 o
   1  -8   5      100.64       79.81      1.55 o
   2  -8   5        0.07        0.69      0.54 o
   3  -8   5      206.03      203.02      3.45 o
   4  -8   5        2.38        3.31      0.67 o
   5  -8   5       15.38       16.24      1.05 o
   6  -8   5      149.60      140.65      3.47 o
   7  -8   5        0.24       -0.52      0.73 o
   8  -8   5       17.25       17.83      1.72 o
   9  -8   5       33.30       36.46      4.56 o
  10  -8   5        2.24        2.76      1.69 o
 -10  -7   5       12.03       14.61      3.46 o
  -9  -7   5        2.17       -0.10      2.29 o
  -8  -7   5       15.73       17.07      3.35 o
  -7  -7   5       15.49       13.49      3.14 o
  -6  -7   5      206.82      203.58      7.33 o
  -5  -7   5      265.34      259.59      6.53 o
  -4  -7   5        9.08        5.06      0.82 o
  -3  -7   5        5.21        9.80      0.72 o
  -2  -7   5      208.18      194.46      3.01 o
  -1  -7   5      758.51      755.28      9.10 o
   0  -7   5       35.17       33.52      1.20 o
   1  -7   5       37.94       40.70      1.01 o
   2  -7   5      512.20      506.09      5.53 o
   3  -7   5      314.31      305.39      3.96 o
   4  -7   5       35.62       34.56      1.05 o
   5  -7   5       12.45       14.37      0.73 o
   6  -7   5       25.73       25.74      1.26 o
   7  -7   5       13.51       12.59      1.03 o
   8  -7   5       13.57       13.56      1.47 o
   9  -7   5       88.14       92.09      3.40 o
  10  -7   5        1.75        0.98      1.30 o
 -10  -6   5       17.41       21.34      3.81 o
  -9  -6   5        2.01        2.35      2.64 o
  -8  -6   5        5.35        3.60      2.50 o
  -7  -6   5       31.69       23.66      4.01 o
  -6  -6   5       35.98       34.91      1.92 o
  -5  -6   5        3.55        5.20      0.90 o
  -4  -6   5       43.41       40.79      1.38 o
  -3  -6   5      220.05      209.38      2.91 o
  -2  -6   5        2.92        3.00      0.48 o
  -1  -6   5        1.91        3.05      0.47 o
   0  -6   5      486.11      526.11      5.66 o
   1  -6   5       23.36       38.30      0.81 o
   2  -6   5      189.30      198.10      2.31 o
   3  -6   5       73.06       76.26      1.44 o
   4  -6   5       79.33       81.55      1.39 o
   5  -6   5      535.07      528.53      7.50 o
   6  -6   5        1.43        1.59      0.49 o
   7  -6   5       26.67       23.69      1.16 o
   8  -6   5        9.40        8.83      0.87 o
   9  -6   5       15.22       17.64      1.90 o
  10  -6   5       64.96       67.09      2.92 o
  11  -6   5       10.81       11.83      1.56 o
 -10  -5   5        0.11        0.44      2.46 o
  -9  -5   5        1.05        2.02      2.48 o
  -8  -5   5        0.01        1.44      1.44 o
  -7  -5   5       56.38       59.27      3.51 o
  -6  -5   5       59.05       60.92      2.37 o
  -5  -5   5       43.36       40.48      1.65 o
  -4  -5   5      181.27      164.72      2.85 o
  -3  -5   5       69.14       59.58      1.32 o
  -2  -5   5        0.34        0.67      0.38 o
  -1  -5   5      126.17      121.96      2.01 o
   0  -5   5      901.05      887.33      8.39 o
   1  -5   5        3.61       10.31      0.44 o
   2  -5   5      582.82      534.09      5.02 o
   3  -5   5      534.50      508.73      4.78 o
   4  -5   5       58.16       51.06      1.10 o
   5  -5   5        1.72        2.27      0.44 o
   6  -5   5       81.02       79.09      1.69 o
   7  -5   5      121.93      126.77      2.33 o
   8  -5   5       67.50       66.75      1.66 o
   9  -5   5       44.19       41.99      1.80 o
  10  -5   5      101.91      114.12      3.06 o
  11  -5   5        2.46        1.55      1.07 o
 -11  -4   5        0.05        1.10      2.16 o
 -10  -4   5        1.32       -0.01      1.55 o
  -9  -4   5        1.55        2.58      2.44 o
  -8  -4   5       71.56       70.72      3.75 o
  -7  -4   5       39.67       40.56      1.92 o
  -6  -4   5       11.13       15.39      1.12 o
  -5  -4   5      270.55      259.07      3.58 o
  -4  -4   5       86.97       81.42      1.68 o
  -3  -4   5       31.10       40.47      0.92 o
  -2  -4   5       51.49       39.40      0.99 o
  -1  -4   5      244.43      282.75      3.19 o
   0  -4   5      633.72      713.91      6.84 o
   1  -4   5     2524.63     2753.28     23.15 o
   2  -4   5      207.66      208.48      2.12 o
   3  -4   5      264.92      263.08      2.75 o
   4  -4   5       13.75       17.99      0.63 o
   5  -4   5      132.76      117.52      2.11 o
   6  -4   5      180.37      172.26      2.64 o
   7  -4   5       47.94       47.06      1.21 o
   8  -4   5        1.26        1.85      0.47 o
   9  -4   5        0.81        0.66      0.48 o
  10  -4   5        9.51        8.11      0.97 o
  11  -4   5        2.59        3.42      1.28 o
  12  -4   5        9.83       12.18      1.51 o
 -11  -3   5        6.60        4.23      2.35 o
 -10  -3   5        0.01       -0.27      2.16 o
  -9  -3   5        1.13        1.17      1.60 o
  -8  -3   5        7.15        7.58      1.40 o
  -7  -3   5      360.51      373.10      6.91 o
  -6  -3   5      161.73      166.51      3.16 o
  -5  -3   5        0.00       -0.25      0.43 o
  -4  -3   5       79.82       76.20      1.47 o
  -3  -3   5       53.61       58.76      1.33 o
  -2  -3   5       44.39       43.83      0.99 o
  -1  -3   5      206.50      220.56      2.88 o
   0  -3   5      901.26      900.58      8.45 o
   1  -3   5     1837.49     1933.01     17.14 o
   2  -3   5       18.75       35.15      0.64 o
   3  -3   5       69.61       73.64      1.22 o
   4  -3   5      287.82      260.79      2.72 o
   5  -3   5      174.47      153.69      2.22 o
   6  -3   5        1.83        1.01      0.39 o
   7  -3   5      148.53      143.73      3.19 o
   8  -3   5      206.93      213.46      3.47 o
   9  -3   5       21.73       23.47      1.01 o
  10  -3   5       35.03       37.71      1.81 o
  11  -3   5       46.88       45.39      8.09 o
  12  -3   5        0.01        0.73      1.02 o
 -11  -2   5        3.50        3.73      2.33 o
 -10  -2   5        0.33       -0.49      2.40 o
  -9  -2   5       20.50       16.79      1.62 o
  -8  -2   5       14.27       14.11      1.39 o
  -7  -2   5       11.86       10.96      1.23 o
  -6  -2   5        6.66        8.53      0.88 o
  -5  -2   5       26.25       27.19      1.17 o
  -4  -2   5      794.32      796.56      8.27 o
  -3  -2   5      165.00      160.91      2.39 o
  -2  -2   5       28.30       44.67      0.94 o
  -1  -2   5      281.50      250.17      3.14 o
   0  -2   5        0.56        0.15      0.21 o
   1  -2   5      661.71      730.37      6.45 o
   2  -2   5      911.88     1110.80      9.98 o
   3  -2   5      263.40      208.52      2.32 o
   4  -2   5      427.44      437.61      4.45 o
   5  -2   5        2.64        0.57      0.35 o
   6  -2   5      805.32      785.65     10.06 o
   7  -2   5        9.98       10.84      0.60 o
   8  -2   5       41.52       44.34      1.36 o
   9  -2   5        0.02       -0.08      0.39 o
  10  -2   5       92.49       98.12      2.41 o
  11  -2   5        0.73        0.86      1.25 o
  12  -2   5        0.16       -0.87      1.16 o
 -11  -1   5        0.65       -1.30      3.34 o
 -10  -1   5        1.33        2.29      1.73 o
  -9  -1   5       13.44       12.55      1.73 o
  -8  -1   5        0.13       -0.75      0.75 o
  -7  -1   5       10.88       11.81      1.71 o
  -6  -1   5      269.31      280.52      3.90 o
  -5  -1   5      152.47      148.92      2.44 o
  -4  -1   5       79.38       79.28      1.51 o
  -3  -1   5      603.04      626.93      6.25 o
  -2  -1   5      202.81      198.57      2.37 o
  -1  -1   5     1745.63     1726.93     16.65 o
   0  -1   5       47.29       53.86      0.87 o
   1  -1   5     1503.35     1570.23     13.49 o
   2  -1   5      428.19      452.40      4.21 o
   3  -1   5      530.51      579.33      6.19 o
   4  -1   5       15.87       19.75      0.79 o
   5  -1   5       68.32       65.50      1.52 o
   6  -1   5     2181.62     2110.67     39.24 o
   7  -1   5      413.14      426.66      7.48 o
   8  -1   5      102.70       97.39      1.69 o
   9  -1   5        5.63        7.55      0.53 o
  10  -1   5        0.94        1.15      0.52 o
  11  -1   5       24.48       25.66      2.13 o
  12  -1   5        3.69        3.59      1.45 o
 -11   0   5        5.48        5.38      1.86 o
 -10   0   5       15.06       15.25      2.33 o
  -9   0   5       40.88       42.71      2.58 o
  -8   0   5       89.61       86.54      2.94 o
  -7   0   5       29.19       28.35      1.52 o
  -6   0   5        5.90        5.61      0.74 o
  -5   0   5       14.48       12.66      0.78 o
  -4   0   5       83.64       79.00      1.79 o
  -3   0   5      159.01      157.40      2.10 o
  -2   0   5       16.42       19.51      0.65 o
  -1   0   5      892.51      989.84     10.36 o
   0   0   5      113.38      121.65      1.41 o
   1   0   5     1024.64     1028.86      8.96 o
   2   0   5     1197.13     1421.09     12.01 o
   3   0   5        8.32        5.44      0.27 o
   4   0   5      659.73      722.44     11.77 o
   5   0   5       19.04       19.59      2.31 o
   6   0   5       53.70       51.77      3.85 o
   7   0   5       10.50       15.07      2.54 o
   8   0   5       36.32       34.18      2.35 o
   9   0   5        5.93        6.34      0.50 o
  10   0   5        0.42        0.59      0.44 o
  11   0   5       10.82       10.85      1.12 o
  12   0   5       11.08       12.14      1.78 o
 -11   1   5       31.01       32.65      2.89 o
 -10   1   5        6.27        7.97      2.18 o
  -9   1   5        9.98       10.77      1.74 o
  -8   1   5       93.75       90.49      3.01 o
  -7   1   5        0.81        0.51      0.80 o
  -6   1   5       32.70       30.63      1.71 o
  -5   1   5      273.01      272.02      3.99 o
  -4   1   5      318.39      309.36      5.25 o
  -3   1   5       16.30       11.20      0.57 o
  -2   1   5      314.02      347.72      3.72 o
  -1   1   5     1269.86     1329.78     12.82 o
   0   1   5      465.46      444.79      4.04 o
   1   1   5      417.24      446.98      3.80 o
   2   1   5      188.39      204.05      1.88 o
   3   1   5     1198.07     1343.89     14.22 o
   4   1   5     1579.67     1607.17     26.05 o
   5   1   5      435.36      426.50     14.09 o
   6   1   5       69.45       63.45      4.14 o
   7   1   5      928.79      895.41     27.54 o
   8   1   5       36.56       31.25      3.66 o
   9   1   5      128.96      112.75      2.67 o
  10   1   5        0.99        2.55      0.41 o
  11   1   5        0.27       -0.13      0.76 o
  12   1   5        1.58       -0.06      2.54 o
  13   1   5        1.86       -0.75      2.77 o
 -10   2   5        0.33        1.47      1.70 o
  -9   2   5        1.12        0.47      1.29 o
  -8   2   5       33.25       36.57      2.37 o
  -7   2   5        3.48        4.61      1.07 o
  -6   2   5       85.49       85.37      2.72 o
  -5   2   5      747.25      719.47      8.82 o
  -4   2   5       46.92       47.48      1.26 o
  -3   2   5      382.97      445.69      4.95 o
  -2   2   5      645.22      684.24      6.34 o
  -1   2   5     1511.13     1635.07     14.77 o
   0   2   5      622.58      648.15      5.94 o
   1   2   5       11.84       16.11      0.39 o
   2   2   5       16.63       20.93      0.44 o
   3   2   5       26.14       34.02      0.64 o
   4   2   5      143.30      134.58      2.73 o
   5   2   5      707.43      708.30     11.80 o
   6   2   5      243.31      210.07      3.66 o
   7   2   5        0.81        1.29      0.90 o
   8   2   5      263.37      254.56      3.41 o
   9   2   5       56.92       59.50      1.29 o
  10   2   5       38.72       37.72      1.70 o
  11   2   5       14.32       16.26      1.26 o
  12   2   5        1.22        0.80      1.42 o
  13   2   5        0.00        0.76      1.23 o
 -10   3   5       56.37       55.84      3.90 o
  -9   3   5       19.81       18.37      4.04 o
  -8   3   5        0.69        3.23      1.33 o
  -7   3   5       39.03       35.67      1.93 o
  -6   3   5       16.59       20.78      1.78 o
  -5   3   5      732.11      722.84      9.56 o
  -4   3   5      202.68      204.83      2.69 o
  -3   3   5        7.04        3.62      0.45 o
  -2   3   5      315.93      316.06      3.51 o
  -1   3   5       70.03       79.00      1.33 o
   0   3   5     2661.25     2845.30     22.94 o
   1   3   5        0.05       -0.14      0.21 o
   2   3   5      436.19      447.88      3.99 o
   3   3   5      143.38      140.80      1.58 o
   4   3   5      227.24      240.89      2.85 o
   5   3   5      255.53      236.47      3.36 o
   6   3   5       40.69       40.38      0.91 o
   7   3   5      538.86      548.37      7.26 o
   8   3   5      227.50      231.27      3.61 o
   9   3   5      150.68      160.12      3.07 o
  10   3   5       28.34       28.52      1.25 o
  11   3   5        3.32        1.50      1.28 o
  12   3   5       10.19        8.82      1.57 o
 -10   4   5       23.45       22.26      2.80 o
  -9   4   5        0.44        0.64      1.74 o
  -8   4   5        2.77        2.53      1.32 o
  -7   4   5        2.39        2.92      1.32 o
  -6   4   5        2.65        2.39      0.82 o
  -5   4   5      156.30      152.29      3.03 o
  -4   4   5        0.44        0.13      0.38 o
  -3   4   5      309.26      321.42      3.66 o
  -2   4   5       33.55       38.35      1.00 o
  -1   4   5        0.70        0.88      0.30 o
   0   4   5     1433.05     1471.89     13.49 o
   1   4   5      374.01      405.58      3.77 o
   2   4   5       12.49        9.22      0.37 o
   3   4   5       24.26       11.89      0.42 o
   4   4   5       87.65       92.71      1.33 o
   5   4   5      122.29      133.91      2.01 o
   6   4   5       27.54       26.84      0.99 o
   7   4   5       37.05       35.77      1.03 o
   8   4   5      192.53      186.74      3.04 o
   9   4   5       23.76       22.65      1.07 o
  10   4   5       22.56       26.28      1.18 o
  11   4   5       44.67       37.20      3.02 o
  12   4   5        5.06        7.16      1.83 o
 -10   5   5        5.42        2.07      1.89 o
  -9   5   5       49.29       52.31      3.85 o
  -8   5   5        4.56        0.99      1.69 o
  -7   5   5       16.65       12.97      2.10 o
  -6   5   5        1.65        2.67      0.87 o
  -5   5   5       24.54       26.85      1.32 o
  -4   5   5        9.59        8.71      0.74 o
  -3   5   5      104.75      100.62      1.80 o
  -2   5   5      656.58      645.13      6.83 o
  -1   5   5      713.54      729.72      7.62 o
   0   5   5       14.83       12.09      0.65 o
   1   5   5      170.54      172.54      1.98 o
   2   5   5      130.15      156.09      1.80 o
   3   5   5      460.40      430.89      4.13 o
   4   5   5       45.12       49.17      0.80 o
   5   5   5     1055.02     1042.31     12.01 o
   6   5   5      614.92      581.25      7.70 o
   7   5   5        4.75        4.66      0.56 o
   8   5   5        0.01       -0.08      0.49 o
   9   5   5        0.06       -0.53      0.53 o
  10   5   5       43.10       51.67      4.16 o
  11   5   5       23.36       20.50      2.41 o
  12   5   5        6.37        5.20      1.71 o
  -9   6   5       21.97       23.25      2.96 o
  -8   6   5        0.25       -0.38      1.62 o
  -7   6   5        1.76        1.14      2.21 o
  -6   6   5      114.27      113.43      4.88 o
  -5   6   5       91.79       98.43      4.19 o
  -4   6   5       25.04       21.30      1.32 o
  -3   6   5      327.57      311.66      4.21 o
  -2   6   5      118.68      123.90      2.04 o
  -1   6   5      265.89      258.46      3.27 o
   0   6   5      918.90      935.66     10.05 o
   1   6   5      889.30      895.24      8.08 o
   2   6   5        3.59        2.63      0.37 o
   3   6   5       11.13       13.88      0.53 o
   4   6   5       24.11       30.01      0.75 o
   5   6   5       14.49       12.60      0.67 o
   6   6   5       11.55       14.33      0.80 o
   7   6   5        9.29       11.22      0.81 o
   8   6   5      111.28      108.82      2.24 o
   9   6   5        2.84        1.50      0.71 o
  10   6   5        3.98        3.06      1.20 o
  11   6   5        9.92        9.07      1.46 o
  12   6   5        2.52        0.71      1.44 o
  -9   7   5        0.01       -1.60      1.60 o
  -8   7   5       17.32       17.76      2.72 o
  -7   7   5       21.31       27.41      4.06 o
  -6   7   5       35.21       36.80      4.33 o
  -5   7   5        0.01        0.37      1.38 o
  -4   7   5      264.05      255.67      6.47 o
  -3   7   5      123.74      120.44      2.95 o
  -2   7   5       29.03       29.83      1.12 o
  -1   7   5      407.25      380.76      4.84 o
   0   7   5       87.84       89.45      1.67 o
   1   7   5       22.82       17.04      0.67 o
   2   7   5      123.30      128.94      1.88 o
   3   7   5      109.67      104.79      1.61 o
   4   7   5      280.15      306.33      3.43 o
   5   7   5       57.80       55.11      1.41 o
   6   7   5      156.23      156.81      2.92 o
   7   7   5       22.64       23.41      1.07 o
   8   7   5       40.81       41.02      1.81 o
   9   7   5        4.95        4.80      0.88 o
  10   7   5       36.37       37.62      1.91 o
  11   7   5      119.65      122.78      3.65 o
  12   7   5        1.76        2.52      1.67 o
  -8   8   5       36.60       41.23      3.70 o
  -7   8   5        2.44        0.62      2.08 o
  -6   8   5       23.72       19.75      3.62 o
  -5   8   5       30.33       27.75      2.81 o
  -4   8   5      211.01      204.20      7.23 o
  -3   8   5       14.69       14.33      2.10 o
  -2   8   5      202.18      195.89      4.55 o
  -1   8   5      196.79      188.41      3.22 o
   0   8   5      213.21      218.73      3.26 o
   1   8   5       25.01       24.33      1.05 o
   2   8   5      326.53      320.78      4.16 o
   3   8   5        0.58        0.61      0.46 o
   4   8   5      182.89      177.39      3.00 o
   5   8   5       59.87       47.59      1.22 o
   6   8   5        8.66        9.74      0.63 o
   7   8   5        0.15       -0.19      0.61 o
   8   8   5        2.79        1.81      0.82 o
   9   8   5       28.39       32.10      2.19 o
  10   8   5        0.02        0.16      1.17 o
  11   8   5        9.98       10.78      2.20 o
  12   8   5        3.03        3.66      1.73 o
  -8   9   5        0.91       -1.44      1.76 o
  -7   9   5        5.08       -0.33      1.76 o
  -6   9   5       58.45       58.51      5.62 o
  -5   9   5        8.27       12.57      2.30 o
  -4   9   5       11.46       10.23      2.08 o
  -3   9   5       97.20       91.73      4.55 o
  -2   9   5        0.85       -0.90      1.13 o
  -1   9   5        0.01       -1.05      1.05 o
   0   9   5       51.41       55.48      2.01 o
   1   9   5       31.77       29.98      2.66 o
   2   9   5      356.62      339.03      5.24 o
   3   9   5        1.92        1.38      0.70 o
   4   9   5        1.94        0.49      0.63 o
   5   9   5       25.87       25.42      1.38 o
   6   9   5        2.27        2.53      0.71 o
   7   9   5        0.44       -0.24      0.79 o
   8   9   5        0.01       -0.13      0.83 o
   9   9   5        0.30       -0.35      1.64 o
  10   9   5        0.50       -1.64      1.64 o
  11   9   5       23.09       22.43      2.35 o
  -7  10   5       26.02       22.47      3.11 o
  -6  10   5        1.42       -0.10      2.56 o
  -5  10   5        0.02       -1.39      2.33 o
  -4  10   5        0.99       -0.17      1.89 o
  -3  10   5       65.81       66.23      4.08 o
  -2  10   5        6.39        5.67      3.60 o
  -1  10   5       16.33       12.34      2.48 o
   0  10   5      120.75      120.04      5.15 o
   1  10   5       17.48       16.35      1.44 o
   2  10   5        1.83        1.28      0.85 o
   3  10   5        2.82        3.94      1.05 o
   4  10   5       98.98       87.21      3.11 o
   5  10   5       16.36       15.69      1.66 o
   6  10   5        7.64        4.25      1.02 o
   7  10   5        5.55        5.76      1.79 o
   8  10   5        2.73       -0.02      1.71 o
   9  10   5        6.60        6.81      2.37 o
  10  10   5        0.00       -0.69      1.92 o
  11  10   5        0.67        3.56      1.38 o
  -6  11   5        2.67        2.27      2.69 o
  -5  11   5       52.11       64.93      6.22 o
  -4  11   5        0.00        3.40      1.66 o
  -3  11   5        0.48        0.04      1.42 o
  -2  11   5       49.80       49.28      5.57 o
  -1  11   5      112.46      100.41      4.91 o
   0  11   5       68.73       76.44      4.25 o
   1  11   5       29.83       32.10      2.87 o
   2  11   5       21.91       22.73      2.08 o
   3  11   5        2.08        3.91      1.15 o
   4  11   5        0.88        1.27      0.95 o
   5  11   5        6.40        7.30      1.32 o
   6  11   5        0.49        0.66      0.91 o
   7  11   5        0.91       -0.75      0.75 o
   8  11   5        2.14        2.58      2.08 o
   9  11   5        1.89       -0.40      2.02 o
  10  11   5        0.07       -0.21      2.23 o
  -5  12   5       56.83       61.07      6.33 o
  -4  12   5        0.13        2.52      1.70 o
  -3  12   5       20.15       18.80      2.86 o
  -2  12   5        1.44        0.40      1.66 o
  -1  12   5       20.28       26.24      2.93 o
   0  12   5        3.05        0.83      1.71 o
   1  12   5        0.20       -0.66      1.38 o
   2  12   5       28.26       24.90      3.54 o
   3  12   5        1.64        2.48      2.12 o
   4  12   5       22.27       25.55      3.07 o
   5  12   5       57.64       56.86      3.40 o
   6  12   5       17.42       19.67      2.18 o
   7  12   5        0.23       -0.23      1.22 o
   8  12   5       22.16       24.81      3.87 o
   9  12   5        2.41        2.66      2.48 o
  -4  13   5       32.75       39.59      5.54 o
  -3  13   5        0.39        0.90      1.95 o
  -2  13   5       44.83       50.91      4.35 o
  -1  13   5        0.28        1.79      1.79 o
   0  13   5        0.12        2.13      1.72 o
   1  13   5       12.99       10.88      2.33 o
   2  13   5        0.02       -0.15      2.06 o
   3  13   5       49.81       51.48      5.00 o
   4  13   5       31.03       31.20      3.93 o
   5  13   5        8.14       13.16      2.91 o
   6  13   5        0.72        2.14      2.14 o
   7  13   5        6.42        4.95      2.10 o
   8  13   5        0.59        2.56      2.58 o
  -3  14   5        7.86       10.09      2.65 o
  -2  14   5        2.97        0.26      1.84 o
  -1  14   5       10.12       15.97      3.24 o
   0  14   5        1.61       -0.32      1.90 o
   1  14   5       18.97       14.88      3.54 o
   2  14   5        0.56        4.29      2.58 o
   3  14   5       19.18       24.27      3.98 o
   4  14   5       22.03       33.43      4.25 o
   5  14   5        5.98        5.14      2.89 o
   6  14   5        2.96        3.16      2.44 o
   7  14   5        1.29        1.67      2.10 o
  -1  15   5        7.37       12.40      2.78 o
   0  15   5        0.02        0.02      1.87 o
   1  15   5       11.30       13.16      3.77 o
   2  15   5       18.14       18.30      3.98 o
   3  15   5        3.23        3.83      2.77 o
   4  15   5        0.79        2.58      2.69 o
   5  15   5        8.99        7.85      3.12 o
  -3 -14   6        1.68        2.90      2.82 o
  -2 -14   6        0.54        0.94      2.09 o
  -1 -14   6        0.90       -0.98      2.21 o
   0 -14   6       11.66       13.86      3.79 o
   1 -14   6        0.08       -1.39      2.44 o
   2 -14   6       16.33       20.19      3.89 o
   3 -14   6       12.18       11.82      3.60 o
  -5 -13   6        0.00       -1.74      1.74 o
  -4 -13   6        3.67        4.32      2.09 o
  -3 -13   6        0.64        0.50      1.72 o
  -2 -13   6        3.60        3.38      2.34 o
  -1 -13   6        4.68        4.32      2.54 o
   0 -13   6       27.75       28.96      4.45 o
   1 -13   6        9.99       15.49      3.50 o
   2 -13   6       11.11        7.51      2.83 o
   3 -13   6        7.36        6.99      3.04 o
   4 -13   6       13.64       15.36      3.31 o
   5 -13   6       12.74       11.78      2.79 o
  -6 -12   6        0.28        2.71      2.71 o
  -5 -12   6        1.54        0.93      1.85 o
  -4 -12   6        4.68        5.93      2.25 o
  -3 -12   6        0.03        1.63      1.74 o
  -2 -12   6       21.71       21.24      6.21 o
  -1 -12   6        7.65       10.75      2.31 o
   0 -12   6        6.33        8.95      2.98 o
   1 -12   6        0.34        0.29      2.12 o
   2 -12   6       13.36       14.49      3.16 o
   3 -12   6        0.04       -0.67      2.04 o
   4 -12   6       20.20       24.13      3.56 o
   5 -12   6       38.24       33.24      3.52 o
  -7 -11   6        5.33        8.10      3.35 o
  -6 -11   6        2.41        0.06      2.50 o
  -5 -11   6        0.05        0.58      1.75 o
  -4 -11   6       17.92       19.59      5.02 o
  -3 -11   6       11.00        8.73      2.20 o
  -2 -11   6       34.32       33.16      3.13 o
  -1 -11   6        8.37       10.50      2.10 o
   0 -11   6       46.93       46.70      3.50 o
   1 -11   6       37.56       30.58      3.98 o
   2 -11   6        1.18        1.28      1.54 o
   3 -11   6        1.32       -1.38      1.38 o
   4 -11   6       18.36       18.47      2.31 o
   5 -11   6       20.39       24.63      3.04 o
   6 -11   6        2.51        1.29      1.59 o
   7 -11   6        7.33       11.09      2.33 o
  -8 -10   6       13.59       14.05      3.89 o
  -7 -10   6       12.14       14.34      3.75 o
  -6 -10   6        5.88        7.67      3.32 o
  -5 -10   6        6.83       10.09      2.17 o
  -4 -10   6        7.87        4.90      1.89 o
  -3 -10   6       36.65       37.38      5.02 o
  -2 -10   6       21.45       24.06      2.62 o
  -1 -10   6        0.31        2.72      1.48 o
   0 -10   6      140.80      128.24      5.46 o
   1 -10   6        0.07       -0.14      1.29 o
   2 -10   6        0.22        1.20      1.06 o
   3 -10   6       21.03       23.56      1.91 o
   4 -10   6       16.53       14.96      1.37 o
   5 -10   6        4.56        4.81      1.05 o
   6 -10   6        9.89       10.23      3.60 o
   7 -10   6       10.71        8.23      1.99 o
   8 -10   6        2.03        5.94      1.95 o
  -8  -9   6        0.22       -1.04      2.39 o
  -7  -9   6        0.78       -0.98      2.31 o
  -6  -9   6        6.43        4.05      2.16 o
  -5  -9   6        2.87        0.81      1.40 o
  -4  -9   6       10.55        6.41      1.88 o
  -3  -9   6       17.26       17.92      2.32 o
  -2  -9   6       89.73       96.53      5.14 o
  -1  -9   6        5.39        2.89      1.16 o
   0  -9   6        9.73        8.61      1.17 o
   1  -9   6       52.61       66.18      2.47 o
   2  -9   6        2.00        1.76      1.02 o
   3  -9   6       34.06       32.17      1.47 o
   4  -9   6       34.78       31.89      1.47 o
   5  -9   6       79.18       82.79      2.27 o
   6  -9   6        0.99        1.60      0.81 o
   7  -9   6       10.82       10.10      1.47 o
   8  -9   6       20.79       23.34      2.27 o
   9  -9   6        2.71        3.90      3.07 o
  -9  -8   6        2.45        3.83      2.94 o
  -8  -8   6        1.41        3.43      2.64 o
  -7  -8   6       33.15       38.82      4.79 o
  -6  -8   6       29.83       25.37      2.85 o
  -5  -8   6        0.04        0.26      1.42 o
  -4  -8   6        1.71        4.65      1.53 o
  -3  -8   6       76.54       63.39      2.76 o
  -2  -8   6      352.35      322.76      7.59 o
  -1  -8   6        3.97        1.79      0.83 o
   0  -8   6       53.73       47.81      1.81 o
   1  -8   6       28.97       37.50      1.56 o
   2  -8   6        8.39        8.51      0.81 o
   3  -8   6        8.71        9.28      0.85 o
   4  -8   6       29.10       26.84      1.44 o
   5  -8   6      343.63      349.66      5.40 o
   6  -8   6       15.78       15.44      1.28 o
   7  -8   6        1.29       -0.59      1.50 o
   8  -8   6       60.81       63.40      2.82 o
   9  -8   6        4.41        4.08      1.23 o
  10  -8   6        0.04       -0.43      1.00 o
  -9  -7   6        0.57       -0.54      2.44 o
  -8  -7   6        0.92        4.41      2.64 o
  -7  -7   6       26.21       28.02      4.10 o
  -6  -7   6       10.98        7.90      1.99 o
  -5  -7   6       30.49       26.93      2.71 o
  -4  -7   6       87.40       78.59      4.13 o
  -3  -7   6        6.84        9.26      1.28 o
  -2  -7   6        1.57        1.31      0.58 o
  -1  -7   6      370.54      369.33      5.16 o
   0  -7   6        0.18        0.62      0.49 o
   1  -7   6       83.40       80.27      2.07 o
   2  -7   6        5.21        8.16      0.63 o
   3  -7   6      216.96      197.28      3.00 o
   4  -7   6      354.99      369.76      4.90 o
   5  -7   6        3.22        2.39      0.69 o
   6  -7   6       44.02       39.75      1.53 o
   7  -7   6        0.35        0.65      0.62 o
   8  -7   6       42.62       40.87      3.32 o
   9  -7   6       10.57       11.51      1.45 o
  10  -7   6        6.59        7.11      1.37 o
 -10  -6   6        2.87        2.33      2.83 o
  -9  -6   6       15.11       17.57      3.79 o
  -8  -6   6        0.97        1.21      2.48 o
  -7  -6   6        0.97        0.81      2.27 o
  -6  -6   6      142.82      156.42      7.16 o
  -5  -6   6       63.11       63.46      3.72 o
  -4  -6   6       47.28       47.32      2.13 o
  -3  -6   6       79.10       70.07      1.56 o
  -2  -6   6      370.82      369.53      4.48 o
  -1  -6   6      382.16      368.29      4.66 o
   0  -6   6       35.16       33.23      1.08 o
   1  -6   6        0.05        0.63      0.32 o
   2  -6   6       59.47       51.26      1.06 o
   3  -6   6       57.16       50.34      1.09 o
   4  -6   6      455.92      464.42      4.98 o
   5  -6   6       44.40       43.79      1.55 o
   6  -6   6        0.05        0.77      0.49 o
   7  -6   6       13.16       14.33      0.97 o
   8  -6   6        4.55        3.76      1.05 o
   9  -6   6       93.18       98.75      2.84 o
  10  -6   6        0.76       -0.29      0.96 o
  11  -6   6        1.60        1.02      1.76 o
 -10  -5   6        3.02        2.56      2.77 o
  -9  -5   6       26.86       30.47      4.16 o
  -8  -5   6        7.77        7.45      2.96 o
  -7  -5   6      101.94      106.83      7.12 o
  -6  -5   6       53.93       56.73      2.78 o
  -5  -5   6        5.28        5.70      1.06 o
  -4  -5   6       36.50       34.32      1.32 o
  -3  -5   6       60.14       64.41      1.45 o
  -2  -5   6        0.53        1.66      0.43 o
  -1  -5   6        6.83        3.47      0.44 o
   0  -5   6      201.17      221.83      3.11 o
   1  -5   6      324.53      324.90      3.74 o
   2  -5   6      316.74      286.29      3.01 o
   3  -5   6      191.91      173.95      2.13 o
   4  -5   6      655.80      642.55      7.31 o
   5  -5   6      831.36      797.60      9.67 o
   6  -5   6       86.55       80.55      1.71 o
   7  -5   6       13.78       12.57      0.75 o
   8  -5   6       30.17       27.93      1.06 o
   9  -5   6       78.71       75.65      2.31 o
  10  -5   6        0.18       -0.31      0.87 o
  11  -5   6        4.24        6.15      1.28 o
 -10  -4   6       17.77       19.93      2.65 o
  -9  -4   6        0.30       -1.31      2.31 o
  -8  -4   6        4.96        6.74      2.73 o
  -7  -4   6       75.31       74.69      5.85 o
  -6  -4   6        0.05       -0.09      0.99 o
  -5  -4   6       25.90       25.41      1.49 o
  -4  -4   6      116.65      117.89      1.98 o
  -3  -4   6      208.97      217.21      2.72 o
  -2  -4   6       20.80       21.29      0.81 o
  -1  -4   6      339.35      336.18      3.73 o
   0  -4   6      306.90      311.23      3.31 o
   1  -4   6       65.33       75.63      1.30 o
   2  -4   6      420.42      423.41      3.89 o
   3  -4   6       34.32       47.57      0.83 o
   4  -4   6     1522.02     1503.42     15.86 o
   5  -4   6        2.26        0.98      0.58 o
   6  -4   6        0.40        0.37      0.37 o
   7  -4   6      161.97      171.54      2.68 o
   8  -4   6       36.17       35.81      1.09 o
   9  -4   6       44.31       43.71      1.45 o
  10  -4   6        0.49        0.03      0.90 o
  11  -4   6        5.07        4.71      1.37 o
  12  -4   6        3.30        4.85      1.18 o
 -10  -3   6        1.26       -0.02      1.73 o
  -9  -3   6        4.96        1.14      2.23 o
  -8  -3   6       53.52       58.39      5.27 o
  -7  -3   6        0.49        0.58      1.07 o
  -6  -3   6       65.47       67.82      2.15 o
  -5  -3   6      163.91      157.58      3.00 o
  -4  -3   6       13.39       10.85      0.70 o
  -3  -3   6       93.77       96.21      1.84 o
  -2  -3   6      338.19      321.24      3.63 o
  -1  -3   6      292.03      301.07      3.56 o
   0  -3   6       10.01        6.87      0.44 o
   1  -3   6       77.85       88.14      1.30 o
   2  -3   6      118.90       99.27      1.33 o
   3  -3   6      995.46     1085.12     10.33 o
   4  -3   6      267.43      278.58      3.34 o
   5  -3   6     1565.23     1532.89     16.13 o
   6  -3   6      423.61      405.97      5.06 o
   7  -3   6      256.54      244.38      3.71 o
   8  -3   6        5.92        7.10      0.58 o
   9  -3   6       92.28       93.89      1.96 o
  10  -3   6       54.63       56.49      3.51 o
  11  -3   6        0.78        0.23      1.18 o
  12  -3   6       14.84       18.95      2.11 o
 -10  -2   6        6.86        5.39      2.83 o
  -9  -2   6        7.19        7.48      1.61 o
  -8  -2   6        0.11        1.00      1.52 o
  -7  -2   6       17.09       16.93      1.88 o
  -6  -2   6       47.25       47.27      1.85 o
  -5  -2   6       82.91       81.86      1.67 o
  -4  -2   6       46.30       48.30      1.30 o
  -3  -2   6      127.95      131.17      2.05 o
  -2  -2   6      513.01      487.92      5.05 o
  -1  -2   6       57.28       58.32      1.16 o
   0  -2   6      705.60      695.42      6.41 o
   1  -2   6      248.62      215.74      2.54 o
   2  -2   6        4.70       17.50      0.48 o
   3  -2   6      104.17      108.63      1.44 o
   4  -2   6      423.36      412.85      4.58 o
   5  -2   6     1444.40     1368.90     17.06 o
   6  -2   6       63.81       62.52      1.20 o
   7  -2   6      109.31      103.96      1.76 o
   8  -2   6       81.19       83.27      1.56 o
   9  -2   6       57.22       52.49      2.26 o
  10  -2   6        6.70        8.40      2.14 o
  11  -2   6       20.46       21.06      2.22 o
  12  -2   6       16.94       18.70      1.97 o
 -10  -1   6        2.48        2.25      1.86 o
  -9  -1   6        1.87        1.95      1.43 o
  -8  -1   6        3.94       -0.26      1.56 o
  -7  -1   6       25.64       23.21      1.88 o
  -6  -1   6       92.99       93.22      2.35 o
  -5  -1   6       58.33       55.95      1.49 o
  -4  -1   6      766.77      764.12      8.10 o
  -3  -1   6       10.05        7.73      0.57 o
  -2  -1   6      271.85      259.35      3.01 o
  -1  -1   6       45.82       50.87      1.01 o
   0  -1   6      672.66      699.65      6.42 o
   1  -1   6      614.43      621.01      5.97 o
   2  -1   6       20.21       18.94      0.45 o
   3  -1   6      879.27      861.13      9.04 o
   4  -1   6        3.09        2.74      0.46 o
   5  -1   6        1.04        1.09      0.40 o
   6  -1   6      257.38      266.95     10.37 o
   7  -1   6       62.20       53.54      4.25 o
   8  -1   6      183.53      160.29      8.16 o
   9  -1   6       34.03       30.75      1.24 o
  10  -1   6       22.70       23.60      1.31 o
  11  -1   6       48.89       53.72      4.56 o
  12  -1   6        0.05       -0.12      1.10 o
 -10   0   6        0.07        0.54      1.79 o
  -9   0   6        4.45        4.20      3.66 o
  -8   0   6        2.23        0.75      1.28 o
  -7   0   6       35.69       37.73      3.04 o
  -6   0   6       14.87       13.26      1.08 o
  -5   0   6       27.24       27.45      1.17 o
  -4   0   6      115.17      119.75      2.02 o
  -3   0   6      246.54      253.78      3.24 o
  -2   0   6      720.30      752.18      7.34 o
  -1   0   6        4.82        4.53      0.40 o
   0   0   6      202.12      213.48      2.25 o
   1   0   6       20.40       19.38      0.57 o
   2   0   6       15.87       17.42      0.51 o
   3   0   6     1067.86     1086.65     10.07 o
   4   0   6      187.16      206.66      4.16 o
   5   0   6        5.43        2.73      1.35 o
   6   0   6      140.50      136.85      6.60 o
   7   0   6        0.10        1.17      1.62 o
   8   0   6        0.85       -1.25      1.67 o
   9   0   6       51.51       44.48      1.35 o
  10   0   6       26.42       22.31      1.16 o
  11   0   6        8.54        9.15      0.96 o
  12   0   6        0.03       -1.56      1.56 o
 -10   1   6        5.32        2.11      1.98 o
  -9   1   6       40.83       50.77      3.60 o
  -8   1   6        5.12        4.08      2.98 o
  -7   1   6        0.09       -0.95      0.95 o
  -6   1   6      289.32      286.41      5.36 o
  -5   1   6        1.98        1.75      0.60 o
  -4   1   6       69.15       77.17      1.67 o
  -3   1   6        2.84        6.07      0.61 o
  -2   1   6      397.37      384.52      4.14 o
  -1   1   6      125.17      152.66      2.24 o
   0   1   6      271.30      301.88      2.98 o
   1   1   6      909.13      928.34      8.32 o
   2   1   6      156.71      170.15      1.78 o
   3   1   6      201.69      180.97      1.91 o
   4   1   6      275.04      288.10      5.26 o
   5   1   6       54.01       54.11      3.45 o
   6   1   6        9.85        7.49      3.16 o
   9   1   6      169.84      170.69      8.66 o
  10   1   6        2.69        2.99      0.94 o
  11   1   6        4.06        4.62      0.98 o
  12   1   6       18.94       22.08      1.94 o
 -10   2   6        0.68        2.38      1.96 o
  -9   2   6        7.39        6.73      2.15 o
  -8   2   6        1.85        1.82      1.66 o
  -7   2   6       55.43       53.29      2.79 o
  -6   2   6      279.82      293.18      5.47 o
  -5   2   6       57.75       57.23      1.83 o
  -4   2   6       22.19       18.58      0.89 o
  -3   2   6       34.81       30.19      1.51 o
  -2   2   6      144.59      139.94      1.93 o
  -1   2   6      190.90      194.75      2.71 o
   0   2   6      430.29      475.67      4.77 o
   1   2   6      410.13      435.67      3.82 o
   2   2   6      455.88      509.03      4.50 o
   3   2   6        0.93        0.88      0.20 o
   4   2   6       12.68        8.78      0.44 o
   5   2   6       87.15       86.37      2.62 o
   6   2   6       24.88       26.35      2.77 o
   7   2   6      523.09      490.47     17.51 o
   8   2   6      130.44      136.28      5.02 o
   9   2   6      126.47      117.36      2.51 o
  10   2   6        0.02       -0.46      0.46 o
  11   2   6       33.48       36.50      1.65 o
  12   2   6        0.14       -1.46      1.71 o
 -10   3   6        0.18       -0.19      1.79 o
  -9   3   6       25.64       22.88      2.88 o
  -8   3   6       38.91       42.74      3.48 o
  -7   3   6       48.60       41.45      8.74 o
  -6   3   6       13.45       12.12      1.41 o
  -5   3   6      284.74      276.71      5.05 o
  -4   3   6       41.25       36.19      1.32 o
  -3   3   6      363.07      380.34      4.26 o
  -2   3   6       17.89       20.67      0.96 o
  -1   3   6      327.11      294.82      3.94 o
   0   3   6      268.28      280.60      3.08 o
   1   3   6        3.31        5.98      0.41 o
   2   3   6       93.05       88.36      1.14 o
   3   3   6      308.16      295.27      3.04 o
   4   3   6       23.50       26.91      0.56 o
   5   3   6       22.55       22.58      1.07 o
   6   3   6      476.38      469.69      5.66 o
   7   3   6       72.66       66.32      1.23 o
   8   3   6       20.67       18.19      0.83 o
   9   3   6      109.74      111.96      3.29 o
  10   3   6       78.34       74.75      2.50 o
  11   3   6        0.07        1.24      0.90 o
  12   3   6        5.63        5.60      1.42 o
 -10   4   6       13.64       17.35      2.75 o
  -9   4   6        0.09       -0.47      1.80 o
  -8   4   6        8.03        7.83      2.19 o
  -7   4   6        0.22        1.98      2.19 o
  -6   4   6      350.21      335.26      8.01 o
  -5   4   6      194.36      201.99      4.66 o
  -4   4   6      115.75      121.21      2.43 o
  -3   4   6      221.82      196.98      3.58 o
  -2   4   6      134.73      128.45      1.83 o
  -1   4   6      131.01      137.62      1.96 o
   0   4   6       15.08       20.03      0.64 o
   1   4   6       57.89       55.21      0.95 o
   2   4   6      173.72      166.43      1.86 o
   3   4   6       30.19       28.51      0.64 o
   4   4   6       68.99       65.46      1.09 o
   5   4   6       17.02       11.56      0.54 o
   6   4   6      112.92      110.74      1.98 o
   7   4   6       44.52       44.97      1.13 o
   8   4   6       59.94       56.62      1.32 o
   9   4   6       65.90       70.25      1.61 o
  10   4   6       20.22       21.56      1.09 o
  11   4   6        0.99        1.02      1.08 o
  12   4   6       27.76       30.10      2.73 o
  -9   5   6        3.03        0.51      1.83 o
  -8   5   6       39.62       38.01      3.47 o
  -7   5   6        0.78        0.04      2.19 o
  -6   5   6       54.38       60.71      3.89 o
  -5   5   6      174.31      149.84      7.07 o
  -4   5   6       33.91       29.89      1.37 o
  -3   5   6      320.36      317.08      4.02 o
  -2   5   6        9.03       12.33      0.78 o
  -1   5   6       35.78       32.81      1.12 o
   0   5   6      484.09      451.20      4.97 o
   1   5   6       68.78       80.50      1.27 o
   2   5   6        3.67        5.44      0.41 o
   3   5   6      127.62      135.74      1.60 o
   4   5   6      229.44      225.37      2.83 o
   5   5   6      483.82      437.49      5.44 o
   6   5   6        1.45        0.80      0.40 o
   7   5   6      203.84      200.06      2.92 o
   8   5   6      107.73       96.98      2.00 o
   9   5   6       21.71       22.08      1.02 o
  10   5   6       79.77       84.48      2.64 o
  11   5   6        1.34        0.20      0.93 o
  12   5   6       27.06       32.97      2.98 o
  -9   6   6        8.23        7.91      2.40 o
  -8   6   6        6.02        7.87      2.18 o
  -7   6   6       55.32       50.48      5.18 o
  -6   6   6        0.12        3.07      1.89 o
  -5   6   6      111.03      106.28      5.62 o
  -4   6   6      183.67      174.28      6.39 o
  -3   6   6       81.85       90.25      3.05 o
  -2   6   6      127.10      124.55      2.27 o
  -1   6   6      210.81      201.31      3.24 o
   0   6   6      682.37      698.71      7.34 o
   1   6   6       66.96       60.54      1.16 o
   2   6   6       60.72       59.68      1.10 o
   3   6   6      504.55      492.54      4.99 o
   4   6   6       15.75       16.50      0.62 o
   5   6   6       93.36      101.44      1.87 o
   6   6   6       83.95       84.90      2.96 o
   7   6   6       22.77       24.39      0.98 o
   8   6   6       14.97       13.96      0.81 o
   9   6   6       90.82      100.52      2.13 o
  10   6   6       79.91       85.81      3.13 o
  11   6   6        0.20       -1.29      1.29 o
  12   6   6        0.01       -1.00      1.00 o
  -8   7   6        1.71        0.05      1.78 o
  -7   7   6       17.67       12.59      3.41 o
  -6   7   6       35.10       30.41      4.25 o
  -5   7   6       85.46       96.13      4.74 o
  -4   7   6       17.55       25.58      2.62 o
  -3   7   6        0.44       -1.50      1.50 o
  -2   7   6       11.82       16.10      1.09 o
  -1   7   6       12.20       10.57      0.85 o
   0   7   6      470.18      447.28      7.50 o
   1   7   6     1147.60     1161.02     10.97 o
   2   7   6       12.85       11.38      0.62 o
   3   7   6      293.49      292.16      3.35 o
   4   7   6      137.68      126.95      1.99 o
   5   7   6      361.22      324.82      3.86 o
   6   7   6       84.81       87.44      2.01 o
   7   7   6        1.32        0.85      0.52 o
   8   7   6       37.88       38.70      2.07 o
   9   7   6        5.67        3.12      0.94 o
  10   7   6        7.05        8.28      1.11 o
  11   7   6        0.24        0.66      1.20 o
  12   7   6        0.97        1.72      1.78 o
  -8   8   6        7.97        8.95      2.30 o
  -7   8   6       25.67       23.42      4.20 o
  -6   8   6       15.28       13.91      3.52 o
  -5   8   6        0.58        1.58      1.44 o
  -4   8   6      138.23      136.44     10.83 o
  -3   8   6       19.76       20.97      3.22 o
  -2   8   6       36.81       43.54      2.99 o
  -1   8   6       23.96       22.98      1.55 o
   0   8   6       76.52       72.66      2.16 o
   1   8   6      769.20      743.06      9.03 o
   2   8   6      261.43      272.32      3.77 o
   3   8   6        0.02        1.35      0.53 o
   4   8   6        0.10        0.50      0.63 o
   5   8   6       18.97       17.75      1.03 o
   6   8   6        1.69        1.14      0.70 o
   7   8   6        4.54        3.89      0.80 o
   8   8   6       13.88       16.32      1.46 o
   9   8   6        0.38       -0.15      0.98 o
  10   8   6        0.93        0.93      1.16 o
  11   8   6       15.05       21.40      3.06 o
  -7   9   6        0.63        0.37      2.46 o
  -6   9   6       16.25       21.67      4.04 o
  -5   9   6       23.76       29.50      3.19 o
  -4   9   6      195.21      206.53      7.63 o
  -3   9   6        5.41        4.91      1.79 o
  -2   9   6        0.58       -0.30      1.14 o
  -1   9   6      107.66      101.09      4.65 o
   0   9   6       32.52       33.15      2.64 o
   1   9   6       17.31       15.66      1.21 o
   2   9   6        9.77       11.38      1.29 o
   3   9   6       11.71       10.71      1.27 o
   4   9   6       31.96       31.57      1.57 o
   5   9   6       30.94       28.80      1.60 o
   6   9   6       19.15       19.19      0.93 o
   7   9   6        9.84       11.55      1.27 o
   8   9   6        1.14        1.14      0.83 o
   9   9   6        0.77        2.71      1.81 o
  10   9   6        0.33        1.67      1.81 o
  11   9   6        0.49       -0.56      1.62 o
  -7  10   6        3.72       -0.02      2.39 o
  -6  10   6       45.07       47.90      5.70 o
  -5  10   6       11.29       13.53      3.83 o
  -4  10   6       22.60       27.96      3.03 o
  -3  10   6       38.73       42.99      4.62 o
  -2  10   6        7.63        6.00      1.88 o
  -1  10   6      141.34      141.44      5.88 o
   0  10   6        7.37        9.65      4.31 o
   1  10   6       42.70       45.27      2.22 o
   2  10   6       83.20       89.06      2.92 o
   3  10   6       47.06       43.65      2.27 o
   4  10   6       37.29       44.46      2.26 o
   5  10   6       29.12       26.62      1.74 o
   6  10   6       37.18       38.14      2.35 o
   7  10   6        1.97        1.18      1.07 o
   8  10   6        0.20       -0.60      1.62 o
   9  10   6        0.02       -0.23      1.83 o
  10  10   6        0.18        3.50      2.12 o
  -6  11   6       20.30       33.74      5.06 o
  -5  11   6        5.15        3.08      2.85 o
  -4  11   6       13.24       11.92      2.99 o
  -3  11   6       33.45       42.01      3.67 o
  -2  11   6       25.55       25.27      2.93 o
  -1  11   6        0.09       -0.91      1.31 o
   0  11   6       29.43       33.72      2.99 o
   1  11   6       56.44       65.20      4.50 o
   2  11   6        0.05       -0.30      1.26 o
   3  11   6       66.49       68.78      2.96 o
   4  11   6       66.22       59.72      2.73 o
   5  11   6       32.40       33.42      2.07 o
   6  11   6        0.15        1.59      0.99 o
   7  11   6        1.41        2.14      2.02 o
   8  11   6        2.27        2.33      2.19 o
   9  11   6        2.56        4.62      2.33 o
  10  11   6        3.34        5.54      2.46 o
  -5  12   6        4.03        3.83      3.00 o
  -4  12   6        0.00        2.25      1.94 o
  -3  12   6        0.48        0.58      1.86 o
  -2  12   6        3.19        0.61      1.88 o
  -1  12   6       29.50       26.19      3.61 o
   0  12   6        3.41        3.65      2.27 o
   1  12   6        2.37        3.14      2.13 o
   2  12   6       31.04       31.97      3.96 o
   3  12   6       29.51       38.78      4.12 o
   4  12   6        0.31        1.51      2.44 o
   5  12   6        1.28        0.94      1.40 o
   6  12   6        0.21        0.02      1.01 o
   7  12   6       44.19       53.49      5.57 o
   8  12   6        1.02        0.52      2.33 o
   9  12   6        7.28       11.80      3.06 o
  -4  13   6       21.10       28.18      3.55 o
  -3  13   6        0.03       -1.61      1.72 o
  -2  13   6        0.33        1.82      1.74 o
  -1  13   6        0.33       -1.84      1.84 o
   0  13   6        4.75        6.39      2.18 o
   1  13   6        1.73       -0.33      1.98 o
   2  13   6       37.59       35.62      4.35 o
   3  13   6       17.30       18.26      3.43 o
   4  13   6        0.71        1.48      2.21 o
   5  13   6        4.58        6.58      2.44 o
   6  13   6        1.22        2.12      2.06 o
   7  13   6        1.28        3.28      2.61 o
   8  13   6        7.14        6.33      3.02 o
  -2  14   6       15.91       16.19      2.99 o
  -1  14   6        2.42        2.20      2.55 o
   0  14   6       12.32       13.07      2.69 o
   1  14   6        6.01        7.87      3.10 o
   2  14   6        0.24        1.25      2.33 o
   3  14   6       22.74       20.09      3.75 o
   4  14   6        4.74       -1.19      2.33 o
   5  14   6        6.23        9.24      2.85 o
   6  14   6        0.22        3.04      2.39 o
   7  14   6        8.03        8.51      2.25 o
   0  15   6       17.43       11.70      3.54 o
   1  15   6        5.31        8.18      3.18 o
   2  15   6        0.49        0.25      2.41 o
   3  15   6        0.97        3.96      2.77 o
   4  15   6        2.96        5.81      2.96 o
   5  15   6        1.92        3.43      2.71 o
  -2 -14   7       10.09        8.87      3.25 o
  -1 -14   7        3.25        0.79      2.69 o
   0 -14   7        0.02       -1.02      2.44 o
   1 -14   7       18.47       26.44      4.56 o
   2 -14   7        4.19        5.64      3.02 o
  -4 -13   7        1.17        0.95      1.90 o
  -3 -13   7        2.82        3.03      1.97 o
  -2 -13   7        0.11        2.87      1.85 o
  -1 -13   7        0.63       -1.83      2.08 o
   0 -13   7        6.22        6.10      3.02 o
   1 -13   7        4.63        1.69      2.54 o
   2 -13   7        4.15        4.31      2.60 o
   3 -13   7        0.28        0.81      2.46 o
   4 -13   7       31.38       34.47      4.08 o
  -5 -12   7        5.73        6.96      3.32 o
  -4 -12   7        5.02        7.71      2.33 o
  -3 -12   7        1.24        0.76      1.81 o
  -2 -12   7        0.51        0.62      2.36 o
  -1 -12   7       29.82       29.95      4.41 o
   0 -12   7       18.26       22.81      3.87 o
   1 -12   7       25.54       26.71      4.06 o
   2 -12   7        6.44        3.96      2.56 o
   3 -12   7        9.96        9.22      3.00 o
   4 -12   7       50.32       56.20      4.87 o
   5 -12   7        0.39        0.46      1.75 o
  -6 -11   7        0.17       -1.34      1.81 o
  -5 -11   7        1.70        6.33      2.29 o
  -4 -11   7        0.03        0.49      1.65 o
  -3 -11   7        0.41       -0.91      1.42 o
  -2 -11   7        0.18       -1.33      2.43 o
  -1 -11   7       20.45       27.06      2.94 o
   0 -11   7        3.44        3.43      2.41 o
   1 -11   7        0.74       -1.27      1.64 o
   2 -11   7       14.82       11.66      2.81 o
   3 -11   7        0.85        1.63      1.67 o
   4 -11   7       11.46       11.94      3.14 o
   5 -11   7        3.37        2.78      1.46 o
   6 -11   7       15.27       19.34      3.96 o
   7 -11   7        0.00        2.12      2.71 o
  -7 -10   7        4.05        4.43      2.96 o
  -6 -10   7       33.10       37.98      3.66 o
  -5 -10   7        3.14        2.50      1.85 o
  -4 -10   7        0.67        1.62      1.85 o
  -3 -10   7       23.78       24.35      2.83 o
  -2 -10   7        0.90        2.34      1.53 o
  -1 -10   7       11.73        7.51      1.84 o
   0 -10   7       49.75       55.70      5.02 o
   1 -10   7        2.43        1.92      1.42 o
   2 -10   7       94.79       93.76      3.58 o
   3 -10   7        1.52        1.35      1.12 o
   4 -10   7       77.10       79.80      3.19 o
   5 -10   7       69.17       82.10      2.58 o
   6 -10   7        1.39        0.51      1.59 o
   7 -10   7        0.50        0.87      1.54 o
   8 -10   7        0.69        2.77      1.73 o
  -8  -9   7        0.00       -1.46      2.41 o
  -7  -9   7        5.76        4.56      3.02 o
  -6  -9   7        0.13        1.25      1.71 o
  -5  -9   7        2.95        5.28      1.96 o
  -4  -9   7        0.25       -1.23      1.23 o
  -3  -9   7       38.27       44.59      3.38 o
  -2  -9   7        2.46        1.21      1.07 o
  -1  -9   7        4.96        5.00      1.64 o
   0  -9   7       54.60       55.60      2.40 o
   1  -9   7       33.54       31.15      2.14 o
   2  -9   7        1.97        3.24      1.14 o
   3  -9   7      206.52      203.88      5.32 o
   4  -9   7       42.19       50.39      1.82 o
   5  -9   7       67.93       75.45      2.09 o
   6  -9   7        9.38       12.20      2.17 o
   7  -9   7        9.54       10.77      3.23 o
   8  -9   7        0.97       -0.33      1.16 o
   9  -9   7        5.02        4.05      1.80 o
  -8  -8   7        0.76        0.46      2.75 o
  -7  -8   7        0.75       -2.21      2.21 o
  -6  -8   7        0.06       -1.42      1.49 o
  -5  -8   7       16.66       24.86      2.79 o
  -4  -8   7       33.40       28.30      2.86 o
  -3  -8   7        1.15        2.41      1.51 o
  -2  -8   7        5.47        2.27      1.16 o
  -1  -8   7       19.01       14.25      1.38 o
   0  -8   7        9.88       10.66      1.23 o
   1  -8   7       12.29       12.59      1.76 o
   2  -8   7      204.11      203.85      4.40 o
   3  -8   7      174.11      178.37      3.97 o
   4  -8   7        8.88       10.50      0.93 o
   5  -8   7        3.65        4.37      0.89 o
   6  -8   7        4.38        4.69      0.93 o
   7  -8   7       90.54       93.57      3.31 o
   8  -8   7        9.77        8.11      1.35 o
   9  -8   7        0.04       -0.07      0.99 o
  10  -8   7       52.26       59.88      3.62 o
  -9  -7   7        1.95        1.77      2.66 o
  -8  -7   7        0.51       -1.10      2.46 o
  -7  -7   7        8.62       15.09      3.71 o
  -6  -7   7        2.09        0.12      1.49 o
  -5  -7   7        7.40        5.33      1.83 o
  -4  -7   7        3.51        2.73      2.77 o
  -3  -7   7        8.83        7.54      1.58 o
  -2  -7   7      380.50      365.84      6.39 o
  -1  -7   7       43.76       41.25      1.58 o
   0  -7   7        0.06        0.01      0.53 o
   1  -7   7        3.02        1.88      0.62 o
   2  -7   7      381.26      363.77      5.82 o
   3  -7   7       24.19       28.58      1.16 o
   4  -7   7      206.74      205.90      3.09 o
   5  -7   7       92.50       91.58      2.30 o
   6  -7   7       40.70       45.79      1.65 o
   7  -7   7       12.59       13.85      1.18 o
   8  -7   7       17.33       15.04      1.52 o
   9  -7   7        0.95        0.01      1.02 o
  10  -7   7       11.26        9.58      1.50 o
  -9  -6   7        2.74        3.50      2.96 o
  -8  -6   7        1.24        4.41      3.04 o
  -7  -6   7      133.33      137.74      8.62 o
  -6  -6   7       60.25       64.34      4.17 o
  -5  -6   7        0.22        1.36      1.45 o
  -4  -6   7       21.05       24.46      2.45 o
  -3  -6   7       71.16       70.07      4.05 o
  -2  -6   7      127.38      120.93      2.49 o
  -1  -6   7       10.83        9.19      0.73 o
   0  -6   7      112.43      114.11      2.25 o
   1  -6   7       33.82       31.26      1.11 o
   2  -6   7        5.29        3.88      0.53 o
   3  -6   7      249.69      258.66      3.15 o
   4  -6   7        0.04       -0.18      0.31 o
   5  -6   7        2.31        3.91      0.60 o
   6  -6   7       23.14       25.18      1.32 o
   7  -6   7       41.30       39.68      1.56 o
   8  -6   7      118.65      122.31      5.18 o
   9  -6   7       25.84       27.53      1.52 o
  10  -6   7        8.60        8.58      1.37 o
  11  -6   7       25.61       27.84      1.96 o
  -9  -5   7        2.21        5.89      2.87 o
  -8  -5   7        4.62        0.33      2.44 o
  -7  -5   7       33.61       30.33      4.33 o
  -6  -5   7        0.30        0.16      1.33 o
  -5  -5   7       22.32       18.22      2.28 o
  -4  -5   7       36.53       33.18      2.68 o
  -3  -5   7       15.06       14.02      0.90 o
  -2  -5   7      195.26      184.51      2.93 o
  -1  -5   7      412.72      401.24      5.02 o
   0  -5   7        0.11       -0.31      0.31 o
   1  -5   7       26.88       24.63      0.77 o
   2  -5   7      195.41      215.76      2.60 o
   3  -5   7       40.29       38.77      0.92 o
   4  -5   7       75.85       68.69      1.43 o
   5  -5   7       17.46       18.43      0.84 o
   6  -5   7      371.30      362.42      4.97 o
   7  -5   7       10.67        8.58      0.67 o
   8  -5   7        7.32        9.06      0.73 o
   9  -5   7       29.20       27.50      1.39 o
  10  -5   7        9.77        6.33      1.81 o
  11  -5   7        7.42        5.29      1.09 o
 -10  -4   7        0.20       -1.33      1.85 o
  -9  -4   7        4.60       -0.15      2.75 o
  -8  -4   7       18.16       12.28      3.33 o
  -7  -4   7       39.57       47.29      4.91 o
  -6  -4   7        2.83        3.60      1.55 o
  -5  -4   7       24.81       23.37      2.46 o
  -4  -4   7       24.00       26.88      2.97 o
  -3  -4   7      154.46      151.39      2.43 o
  -2  -4   7      176.85      171.63      2.74 o
  -1  -4   7      456.80      445.18      5.88 o
   0  -4   7       11.78       13.12      0.66 o
   1  -4   7      455.48      416.16      7.06 o
   2  -4   7       99.78       88.83      1.44 o
   3  -4   7       25.63       18.03      0.58 o
   4  -4   7      606.02      606.39      6.44 o
   5  -4   7       16.52       16.43      0.73 o
   6  -4   7      649.46      663.01      8.10 o
   7  -4   7        0.90        0.80      0.41 o
   8  -4   7      151.07      151.69      2.50 o
   9  -4   7      230.39      244.35      4.34 o
  10  -4   7        0.74        0.20      1.05 o
  11  -4   7        8.15        5.80      1.46 o
 -10  -3   7       13.73       15.82      3.68 o
  -9  -3   7       26.01       20.28      3.91 o
  -8  -3   7        1.26       -1.17      2.27 o
  -7  -3   7        4.38        9.66      3.04 o
  -6  -3   7        6.57        7.58      1.33 o
  -5  -3   7        9.96       10.08      1.16 o
  -4  -3   7       99.29      102.02      2.23 o
  -3  -3   7      660.81      646.50      7.47 o
  -2  -3   7        0.05       -0.31      0.37 o
  -1  -3   7       80.82       82.47      1.53 o
   0  -3   7      445.12      470.54      4.67 o
   1  -3   7       24.63       34.51      0.84 o
   2  -3   7       73.81       90.39      1.31 o
   3  -3   7      214.24      232.93      3.02 o
   4  -3   7      929.35      872.80      9.44 o
   5  -3   7      240.71      218.68      3.04 o
   6  -3   7        0.75        0.80      0.30 o
   7  -3   7      112.82      112.47      1.82 o
   8  -3   7        3.42        2.74      0.40 o
   9  -3   7       21.70       22.08      1.01 o
  10  -3   7        7.90        9.43      1.01 o
  11  -3   7       36.21       35.30      2.92 o
  12  -3   7        9.54       10.02      1.22 o
 -10  -2   7        0.03       -0.27      2.60 o
  -9  -2   7        0.00       -1.62      1.62 o
  -8  -2   7       60.46       61.03      5.77 o
  -7  -2   7       13.86       16.01      1.79 o
  -6  -2   7        1.43        0.26      1.02 o
  -5  -2   7       44.09       42.62      2.13 o
  -4  -2   7      213.41      222.81      3.16 o
  -3  -2   7      181.13      184.99      2.69 o
  -2  -2   7      223.86      214.87      2.91 o
  -1  -2   7      744.94      751.07      7.85 o
   0  -2   7      494.77      509.21      4.95 o
   1  -2   7       53.18       51.74      1.00 o
   2  -2   7      179.05      169.99      1.91 o
   3  -2   7       13.30       20.24      0.72 o
   4  -2   7        8.10        4.76      0.34 o
   5  -2   7       11.27       11.14      0.45 o
   6  -2   7      164.95      159.72      2.47 o
   7  -2   7      247.23      234.12      3.36 o
   8  -2   7       45.27       45.26      1.45 o
   9  -2   7      100.45      106.26      2.73 o
  10  -2   7      146.63      152.67      3.72 o
  11  -2   7        8.60        8.36      1.07 o
  12  -2   7        0.37       -0.08      0.87 o
 -10  -1   7       19.95       25.48      4.08 o
  -9  -1   7        0.07       -1.29      1.29 o
  -8  -1   7        9.54        9.00      2.11 o
  -7  -1   7        3.08        3.26      3.04 o
  -6  -1   7       43.28       38.77      1.97 o
  -5  -1   7      177.55      173.37      4.17 o
  -4  -1   7        6.09        6.01      0.73 o
  -3  -1   7      160.91      144.10      2.40 o
  -2  -1   7      279.34      263.13      4.28 o
  -1  -1   7       62.48       63.81      1.22 o
   0  -1   7       85.75       84.69      1.30 o
   1  -1   7      164.92      178.17      2.16 o
   2  -1   7      426.43      389.16      3.93 o
   3  -1   7        0.67        0.16      0.21 o
   4  -1   7       97.30       82.69      1.39 o
   5  -1   7      582.50      592.59      7.68 o
   6  -1   7        0.24        0.57      0.59 o
   7  -1   7      284.03      251.69     10.37 o
   8  -1   7       69.70       69.40      5.14 o
   9  -1   7      233.36      225.51      4.49 o
  10  -1   7       66.38       59.45      1.88 o
  11  -1   7        7.53        5.59      0.82 o
  12  -1   7        1.09        0.29      0.97 o
 -10   0   7       12.00       12.24      2.54 o
  -9   0   7        1.39        1.76      1.77 o
  -8   0   7        3.90        1.83      1.40 o
  -7   0   7      129.41      129.67      5.38 o
  -6   0   7        1.90        2.33      1.13 o
  -5   0   7       59.95       58.10      2.27 o
  -4   0   7      227.09      216.56      3.26 o
  -3   0   7        4.65        5.33      0.57 o
  -2   0   7       71.26       68.92      1.37 o
  -1   0   7       11.84       14.48      0.64 o
   0   0   7      843.27      892.65      7.82 o
   1   0   7      652.55      693.52      6.70 o
   2   0   7      324.06      357.76      3.64 o
   3   0   7       30.66       47.12      0.78 o
   4   0   7        1.69        0.66      0.26 o
   5   0   7      309.58      305.90      6.18 o
   6   0   7        1.46        0.50      1.46 o
   7   0   7      207.89      220.24      9.47 o
   8   0   7       49.79       47.98      4.41 o
   9   0   7        1.25        3.96      2.27 o
  10   0   7       22.01       23.36      1.05 o
  11   0   7        1.17        0.27      0.97 o
  12   0   7        0.11       -0.61      1.31 o
 -10   1   7        1.27       -1.80      1.80 o
  -9   1   7        4.94        9.96      2.41 o
  -8   1   7        7.16        9.40      2.21 o
  -7   1   7       73.71       86.95      3.67 o
  -6   1   7        7.26        4.57      2.78 o
  -5   1   7       21.68       26.46      1.63 o
  -4   1   7       20.18       21.90      1.00 o
  -3   1   7       15.81       16.05      0.83 o
  -2   1   7      126.03      119.99      1.93 o
  -1   1   7        0.27       -0.05      0.28 o
   0   1   7      690.56      701.61      6.64 o
   1   1   7        0.01        1.07      0.30 o
   2   1   7       61.69       59.97      1.20 o
   3   1   7      473.19      453.57      4.80 o
   4   1   7       33.67       25.34      0.73 o
   5   1   7       16.70       17.35      0.78 o
   6   1   7      178.70      162.60      7.85 o
   7   1   7        0.52        1.14      1.27 o
   8   1   7       39.87       32.10      2.55 o
   9   1   7       25.66       24.46      2.42 o
  10   1   7      110.64       98.27      4.66 o
  11   1   7        6.99        5.08      0.68 o
  12   1   7        0.60       -0.80      1.01 o
 -10   2   7        0.49        2.18      1.97 o
  -9   2   7       34.44       34.02      3.34 o
  -8   2   7        0.38        0.58      2.53 o
  -7   2   7       17.33       16.90      3.60 o
  -6   2   7       15.43       14.14      1.83 o
  -5   2   7        2.03        2.83      0.83 o
  -4   2   7        2.50        0.12      0.50 o
  -3   2   7        0.59        0.39      0.43 o
  -2   2   7      418.76      430.09      5.21 o
  -1   2   7       33.94       37.72      1.04 o
   0   2   7       18.16       18.23      0.62 o
   1   2   7       10.85       10.33      0.50 o
   2   2   7       80.84       97.03      1.22 o
   3   2   7      276.62      270.79      3.10 o
   4   2   7        0.70        0.08      0.20 o
   5   2   7        2.66        3.11      0.30 o
   6   2   7      245.70      236.34      5.66 o
   7   2   7       16.18       17.51      2.60 o
   8   2   7        0.06        0.54      1.12 o
   9   2   7       45.07       45.82      4.04 o
  10   2   7        7.16        5.63      0.68 o
  11   2   7        0.36        0.39      0.84 o
  12   2   7        0.25        0.87      0.94 o
  -9   3   7        1.03        0.67      1.88 o
  -8   3   7        8.79        9.39      2.46 o
  -7   3   7       92.84       91.78      6.89 o
  -6   3   7      112.74      119.47      9.61 o
  -5   3   7        6.46        6.52      1.19 o
  -4   3   7       44.47       30.33      1.38 o
  -3   3   7        0.52        3.16      1.34 o
  -2   3   7      713.16      699.48      7.87 o
  -1   3   7      176.09      193.18      3.09 o
   0   3   7        3.64        5.58      0.42 o
   1   3   7       83.73       66.61      1.14 o
   2   3   7        1.16        0.74      0.26 o
   3   3   7      264.82      273.34      2.86 o
   4   3   7      341.58      333.06      3.94 o
   5   3   7      222.22      220.24      3.32 o
   6   3   7        1.17        1.61      0.34 o
   7   3   7      179.47      172.30      2.53 o
   8   3   7        0.17        0.63      1.43 o
   9   3   7        3.63        2.02      1.25 o
  10   3   7       49.32       47.66      3.12 o
  11   3   7       79.87       77.36      2.64 o
  12   3   7        1.12        0.73      0.96 o
  -9   4   7       16.49       17.94      2.84 o
  -8   4   7       18.51       20.40      2.86 o
  -7   4   7      203.04      203.10     10.72 o
  -6   4   7      142.30      146.09      6.13 o
  -5   4   7      108.40      104.00      4.82 o
  -4   4   7        6.45       12.53      1.27 o
  -3   4   7       58.49       67.85      1.56 o
  -2   4   7       16.84       18.08      0.80 o
  -1   4   7      344.03      337.85      4.09 o
   0   4   7        0.75        0.18      0.30 o
   1   4   7       26.70       24.55      0.87 o
   2   4   7      382.18      382.64      3.81 o
   3   4   7      176.01      172.58      2.15 o
   4   4   7       94.65       98.33      1.59 o
   5   4   7       13.56       10.58      0.56 o
   6   4   7      351.85      346.13      4.44 o
   7   4   7       34.68       33.41      0.95 o
   8   4   7       13.47       12.33      0.61 o
   9   4   7       10.01        8.60      0.90 o
  10   4   7       36.16       27.98      1.61 o
  11   4   7       41.73       41.10      2.18 o
  12   4   7        8.28        6.77      1.50 o
  -9   5   7        3.53        6.49      2.23 o
  -8   5   7        1.27        1.33      1.94 o
  -7   5   7       18.67       22.54      3.98 o
  -6   5   7      348.16      336.53     10.65 o
  -5   5   7       85.75       84.65      4.42 o
  -4   5   7      120.99      121.21      5.21 o
  -3   5   7       20.00       20.84      1.30 o
  -2   5   7       23.98       24.64      0.96 o
  -1   5   7      118.44      116.24      2.12 o
   0   5   7       19.95       20.44      0.82 o
   1   5   7      376.93      361.11      3.95 o
   2   5   7     1335.54     1312.78     12.26 o
   3   5   7       39.62       46.36      1.00 o
   4   5   7       27.12       28.63      1.25 o
   5   5   7       16.58       18.24      0.77 o
   6   5   7       22.43       23.16      0.78 o
   7   5   7       12.62       10.94      0.62 o
   8   5   7       21.02       23.11      0.82 o
   9   5   7      158.91      160.73      3.69 o
  10   5   7       10.93       10.30      1.13 o
  11   5   7        2.86        3.25      1.39 o
  12   5   7        3.57        3.62      1.42 o
  -8   6   7        0.40       -0.21      1.81 o
  -7   6   7        5.68        3.93      2.81 o
  -6   6   7       71.51       68.35      6.26 o
  -5   6   7       12.97       13.29      2.27 o
  -4   6   7        0.07       -0.78      1.68 o
  -3   6   7      152.83      151.61      5.77 o
  -2   6   7        1.39        2.55      0.74 o
  -1   6   7        0.31       -0.26      0.49 o
   0   6   7      623.98      604.69      6.97 o
   1   6   7      124.21      134.12      2.10 o
   2   6   7      435.91      435.52      4.89 o
   3   6   7       24.51       23.79      0.78 o
   4   6   7      209.17      200.60      2.48 o
   5   6   7      504.39      494.96      6.32 o
   6   6   7       20.94       17.37      0.85 o
   7   6   7        9.96       11.08      0.80 o
   8   6   7        8.17        4.89      0.61 o
   9   6   7       28.99       30.19      1.31 o
  10   6   7        5.76        2.38      1.01 o
  11   6   7       14.46       15.87      1.56 o
  12   6   7       12.87        9.71      1.58 o
  -8   7   7        3.44        4.46      2.53 o
  -7   7   7       15.90       16.57      3.89 o
  -6   7   7       27.59       29.43      4.48 o
  -5   7   7       64.76       58.97      3.94 o
  -4   7   7       45.78       41.12      3.35 o
  -3   7   7       54.13       64.24      3.75 o
  -2   7   7        0.28        1.16      1.23 o
  -1   7   7      215.62      204.68      4.16 o
   0   7   7      593.68      587.54      8.95 o
   1   7   7      186.26      185.55      2.87 o
   2   7   7      437.45      437.94      6.61 o
   3   7   7        3.33        3.97      0.54 o
   4   7   7      245.07      234.97      3.23 o
   5   7   7        8.79        9.65      0.82 o
   6   7   7        1.15        1.35      0.56 o
   7   7   7       73.36       70.04      1.79 o
   8   7   7       28.48       30.40      1.33 o
   9   7   7        6.17        7.24      1.04 o
  10   7   7        3.95        2.69      1.13 o
  11   7   7        3.38        2.04      1.19 o
  12   7   7        1.77        0.97      0.83 o
  -7   8   7        9.44        3.16      2.79 o
  -6   8   7       16.21       21.48      4.27 o
  -5   8   7      212.04      225.67      8.32 o
  -4   8   7       17.29       17.52      2.64 o
  -3   8   7       17.06       14.05      2.23 o
  -2   8   7       79.99       70.01      3.87 o
  -1   8   7      139.80      141.03      4.46 o
   0   8   7       25.85       27.95      1.49 o
   1   8   7      160.54      158.42      3.90 o
   2   8   7       69.74       68.46      2.25 o
   3   8   7        7.32        7.91      0.89 o
   4   8   7        0.53        1.73      0.63 o
   5   8   7      173.22      162.43      3.20 o
   6   8   7       35.75       36.27      1.57 o
   7   8   7       21.65       20.27      1.24 o
   8   8   7        0.67        0.08      0.67 o
   9   8   7        0.19        1.86      0.92 o
  10   8   7       11.47       10.78      1.62 o
  11   8   7        3.79        3.81      1.38 o
  -7   9   7       25.41       26.62      4.62 o
  -6   9   7        3.62        0.87      2.56 o
  -5   9   7        8.57        7.00      2.16 o
  -4   9   7       30.38       38.71      3.47 o
  -3   9   7        0.44       -1.54      1.84 o
  -2   9   7      106.06      105.09      5.02 o
  -1   9   7       46.14       46.05      3.32 o
   0   9   7        9.19       10.22      1.55 o
   1   9   7       89.60       94.61      3.01 o
   2   9   7       10.03        9.00      1.30 o
   3   9   7       59.18       64.64      3.27 o
   4   9   7        8.42        5.98      1.11 o
   5   9   7      243.71      237.36      4.69 o
   6   9   7       15.25       16.12      2.23 o
   7   9   7       12.85       17.27      1.94 o
   8   9   7        9.71        5.59      1.36 o
   9   9   7        1.50        2.32      1.23 o
  10   9   7        0.59        0.75      1.83 o
  11   9   7        9.45        6.87      2.19 o
  -6  10   7        2.56       -0.62      2.69 o
  -5  10   7        3.01        2.68      1.84 o
  -4  10   7      136.84      142.36      6.55 o
  -3  10   7       12.26       11.68      2.91 o
  -2  10   7       17.68       16.82      2.52 o
  -1  10   7       29.80       28.07      2.94 o
   0  10   7       13.26       14.31      2.20 o
   1  10   7       42.21       46.50      2.64 o
   2  10   7       18.37       17.49      2.69 o
   3  10   7        2.32        1.22      1.01 o
   4  10   7       24.21       24.65      1.78 o
   5  10   7        5.91        7.02      1.16 o
   6  10   7       25.13       29.98      2.30 o
   7  10   7        0.24        1.62      1.04 o
   8  10   7        3.29        5.12      2.21 o
   9  10   7        7.96        5.66      2.31 o
  10  10   7        3.04        1.39      1.94 o
  -5  11   7        1.45        2.12      2.79 o
  -4  11   7        3.79        4.40      2.05 o
  -3  11   7        0.34        4.30      2.41 o
  -2  11   7       24.36       29.06      3.12 o
  -1  11   7       30.02       28.22      3.30 o
   0  11   7        5.47        4.00      1.67 o
   1  11   7       47.82       51.79      4.79 o
   2  11   7       21.30       26.60      5.28 o
   3  11   7       25.75       22.02      4.40 o
   4  11   7        4.13        4.60      1.24 o
   5  11   7        1.21        2.29      1.05 o
   6  11   7       50.76       54.28      2.78 o
   7  11   7       11.80       12.30      2.83 o
   8  11   7        2.67        2.54      2.23 o
   9  11   7        1.73        2.56      2.35 o
  10  11   7        0.17       -0.02      1.64 o
  -4  12   7       16.71       16.73      2.93 o
  -3  12   7        0.06        0.75      3.28 o
  -2  12   7       88.53       85.86      5.21 o
  -1  12   7        0.51        1.82      1.80 o
   0  12   7       43.62       43.84      3.61 o
   1  12   7       24.66       24.17      3.77 o
   2  12   7        6.21       11.89      2.91 o
   3  12   7        4.77        9.68      2.56 o
   4  12   7        0.39       -0.01      1.46 o
   5  12   7        3.94        0.16      1.41 o
   6  12   7        5.16        2.63      1.44 o
   7  12   7        5.33        2.27      2.39 o
   8  12   7        1.75        1.21      2.23 o
   9  12   7        2.88        2.02      2.21 o
  -3  13   7        2.59        0.83      1.90 o
  -2  13   7        0.56       -0.08      2.94 o
  -1  13   7       29.77       30.73      6.97 o
   0  13   7        7.70        2.85      2.50 o
   1  13   7        5.50        4.73      2.66 o
   2  13   7        0.21        1.64      2.29 o
   3  13   7        2.15        2.58      2.37 o
   4  13   7        6.81        9.18      2.85 o
   5  13   7        0.28       -0.67      1.85 o
   6  13   7       24.80       29.73      3.21 o
   7  13   7       59.04       70.17      6.33 o
   8  13   7        0.59        1.10      2.60 o
  -1  14   7        8.87        9.36      2.58 o
   0  14   7        1.02       -0.98      2.04 o
   1  14   7        2.24       -1.19      2.27 o
   2  14   7       14.00       18.28      3.75 o
   3  14   7        5.45        8.95      3.04 o
   4  14   7        1.86        0.75      2.41 o
   5  14   7       10.47       14.05      3.08 o
   6  14   7       15.52       12.82      2.79 o
   2  15   7       10.78        9.37      3.52 o
   3  15   7        0.27       -2.06      2.06 o
  -3 -13   8        0.83        2.71      2.08 o
  -2 -13   8        2.90        9.51      3.46 o
  -1 -13   8       22.32       21.40      4.39 o
   0 -13   8        6.18        7.37      3.21 o
   1 -13   8       29.34       23.46      4.12 o
   2 -13   8        0.13        0.44      2.66 o
   3 -13   8       34.68       38.76      4.48 o
  -5 -12   8        1.04        1.56      2.81 o
  -4 -12   8        1.31       -0.99      1.81 o
  -3 -12   8        2.17        2.67      2.00 o
  -2 -12   8        1.07        0.62      1.69 o
  -1 -12   8        1.74        1.06      2.44 o
   0 -12   8       26.61       24.81      4.14 o
   1 -12   8       53.88       56.89      5.47 o
   2 -12   8        2.15        3.37      2.64 o
   3 -12   8       11.54        9.20      2.98 o
   4 -12   8        8.58       12.84      2.73 o
   5 -12   8        1.11       -1.00      1.31 o
  -6 -11   8        6.93        7.44      2.48 o
  -5 -11   8        3.11        3.80      2.20 o
  -4 -11   8        1.37        2.12      1.98 o
  -3 -11   8        0.48       -0.03      1.81 o
  -2 -11   8        6.24        7.06      2.13 o
  -1 -11   8        8.41        7.35      3.02 o
   0 -11   8        0.01        0.02      2.02 o
   1 -11   8        8.80        7.51      2.83 o
   2 -11   8       11.18       13.36      3.02 o
   3 -11   8       40.51       44.28      3.31 o
   4 -11   8       70.08       68.48      3.81 o
   5 -11   8       10.77        8.01      3.31 o
   6 -11   8        0.22        2.06      2.75 o
   7 -11   8        0.04       -0.75      2.37 o
  -6 -10   8        3.38        9.07      2.44 o
  -5 -10   8        7.10        8.21      2.47 o
  -4 -10   8       16.02       15.71      2.72 o
  -3 -10   8       12.97       10.47      2.32 o
  -2 -10   8       12.63       14.19      2.43 o
  -1 -10   8       28.94       36.76      3.25 o
   0 -10   8        2.65        1.96      2.21 o
   1 -10   8       41.65       51.40      4.87 o
   2 -10   8       37.29       35.89      2.95 o
   3 -10   8       66.94       76.34      3.26 o
   4 -10   8       32.43       34.80      2.19 o
   5 -10   8        0.63       -1.79      1.92 o
   6 -10   8       54.19       55.60      5.29 o
   7 -10   8        1.77        0.91      1.54 o
   8 -10   8        6.97        4.17      1.79 o
  -7  -9   8        0.14       -2.44      2.44 o
  -6  -9   8       27.51       32.87      4.83 o
  -5  -9   8       13.09       19.07      4.15 o
  -4  -9   8        4.34        4.62      1.88 o
  -3  -9   8        2.76        2.13      1.58 o
  -2  -9   8        0.02       -1.61      2.12 o
  -1  -9   8       32.63       28.94      2.55 o
   0  -9   8        0.57       -0.39      2.07 o
   1  -9   8       27.21       33.13      3.42 o
   2  -9   8       14.98       14.54      1.66 o
   3  -9   8      107.05      103.33      3.59 o
   4  -9   8        0.01        0.98      0.97 o
   5  -9   8       84.81       85.94      2.76 o
   6  -9   8       18.59       16.47      1.65 o
   7  -9   8        9.41        9.26      1.46 o
   8  -9   8        0.42       -0.07      1.00 o
  -8  -8   8        0.02       -0.62      2.81 o
  -7  -8   8        0.18        0.60      2.64 o
  -6  -8   8        0.49        0.09      1.53 o
  -5  -8   8        1.78        2.55      1.71 o
  -4  -8   8        8.89       12.77      2.31 o
  -3  -8   8       14.16       15.77      2.59 o
  -2  -8   8       26.65       22.48      1.98 o
  -1  -8   8       38.08       38.21      2.04 o
   0  -8   8        1.32        0.97      0.82 o
   1  -8   8       92.25       90.38      4.08 o
   2  -8   8        8.23       12.31      1.19 o
   3  -8   8       19.57       21.25      1.40 o
   4  -8   8       86.47       91.23      2.29 o
   5  -8   8       29.33       31.81      1.66 o
   6  -8   8        3.31        2.58      1.28 o
   7  -8   8       72.52       75.74      3.02 o
   8  -8   8        1.28        1.23      1.00 o
   9  -8   8       37.10       39.34      2.37 o
  -8  -7   8       16.85       22.59      4.50 o
  -7  -7   8       10.64       11.43      3.60 o
  -6  -7   8        0.34        0.84      1.73 o
  -5  -7   8       13.58       21.06      2.71 o
  -4  -7   8        3.15        2.99      1.67 o
  -3  -7   8       35.09       32.92      2.74 o
  -2  -7   8        4.35        2.93      1.25 o
  -1  -7   8       13.59       15.47      1.26 o
   0  -7   8        6.28        5.63      0.92 o
   1  -7   8       32.09       31.05      1.91 o
   2  -7   8       15.11       15.94      1.22 o
   3  -7   8        0.82        0.27      0.67 o
   4  -7   8       98.13      100.25      2.02 o
   5  -7   8       86.42       87.23      2.54 o
   6  -7   8        7.43        8.34      1.01 o
   7  -7   8      191.84      199.62      5.69 o
   8  -7   8        3.00        1.37      1.02 o
   9  -7   8        5.10        7.98      1.31 o
  10  -7   8       21.76       21.54      1.79 o
  -9  -6   8        0.68        4.06      2.98 o
  -8  -6   8       12.71       20.00      4.18 o
  -7  -6   8        6.46        6.08      3.14 o
  -6  -6   8        2.29        4.20      2.00 o
  -5  -6   8       53.54       57.21      3.89 o
  -4  -6   8       45.95       43.24      3.30 o
  -3  -6   8       30.34       22.31      1.91 o
  -2  -6   8      268.85      261.21      5.04 o
  -1  -6   8        8.54        6.16      1.31 o
   0  -6   8       16.82       13.62      1.00 o
   1  -6   8       31.97       27.70      1.37 o
   2  -6   8      248.45      228.44      4.06 o
   3  -6   8        4.89        4.93      0.57 o
   4  -6   8       12.45       11.61      0.92 o
   5  -6   8      553.61      557.65      8.00 o
   6  -6   8        0.02       -0.07      0.56 o
   7  -6   8       12.71       10.05      0.90 o
   8  -6   8       25.96       24.56      1.43 o
   9  -6   8       16.51       17.75      2.67 o
  10  -6   8       18.68       16.52      2.16 o
  -9  -5   8        0.21        2.48      2.83 o
  -8  -5   8       10.90       10.28      3.50 o
  -7  -5   8       32.00       31.95      4.68 o
  -6  -5   8       33.96       44.01      3.52 o
  -5  -5   8        3.71        1.79      1.60 o
  -4  -5   8       29.72       31.37      3.49 o
  -3  -5   8       54.90       49.67      3.35 o
  -2  -5   8      333.72      326.44      5.27 o
  -1  -5   8       21.36       19.31      1.13 o
   0  -5   8        6.58        6.47      0.66 o
   1  -5   8       36.17       36.98      1.62 o
   2  -5   8        7.72        8.43      0.55 o
   3  -5   8       19.07       15.41      0.63 o
   4  -5   8      101.58       98.47      2.09 o
   5  -5   8      122.77      134.52      2.43 o
   6  -5   8       26.93       28.22      1.05 o
   7  -5   8        8.91        8.48      0.72 o
   8  -5   8      167.16      172.76      5.48 o
   9  -5   8        6.64        6.62      1.03 o
  10  -5   8        4.68        5.88      1.27 o
  11  -5   8        7.45        6.15      1.17 o
  -9  -4   8        0.21       -2.29      2.29 o
  -8  -4   8       35.48       27.00      4.41 o
  -7  -4   8        3.73        2.30      1.67 o
  -6  -4   8        0.57       -1.04      1.88 o
  -5  -4   8       62.16       60.80      3.73 o
  -4  -4   8       54.96       55.48      3.46 o
  -3  -4   8        2.08        1.29      0.86 o
  -2  -4   8       13.06       11.76      1.02 o
  -1  -4   8       32.59       31.49      1.23 o
   0  -4   8      168.02      151.16      2.31 o
   1  -4   8      268.86      253.01      3.26 o
   2  -4   8        3.13        1.93      0.40 o
   3  -4   8      196.33      200.82      2.60 o
   4  -4   8      370.64      352.45      5.18 o
   5  -4   8      168.08      160.80      2.41 o
   6  -4   8      201.83      201.08      3.05 o
   7  -4   8       38.66       35.09      1.06 o
   8  -4   8       65.52       66.04      1.49 o
   9  -4   8       17.15       16.58      1.01 o
  10  -4   8       72.44       71.73      2.67 o
  11  -4   8       43.76       42.35      2.07 o
  -9  -3   8        0.47        0.04      2.79 o
  -8  -3   8       13.10       13.24      3.64 o
  -7  -3   8       17.72       20.30      2.77 o
  -6  -3   8       37.53       38.72      3.23 o
  -5  -3   8       39.59       39.08      3.46 o
  -4  -3   8        7.52        6.58      1.94 o
  -3  -3   8      148.95      153.90      3.46 o
  -2  -3   8      374.73      371.73      4.84 o
  -1  -3   8      624.55      617.17      7.16 o
   0  -3   8       47.13       51.65      1.18 o
   1  -3   8      712.64      695.11      6.91 o
   2  -3   8        0.91        1.55      0.37 o
   3  -3   8      465.86      453.62      5.32 o
   4  -3   8        0.00        0.99      0.44 o
   5  -3   8       51.97       53.16      1.21 o
   6  -3   8       70.46       77.01      1.47 o
   7  -3   8       31.10       29.89      0.87 o
   8  -3   8      145.62      139.92      2.27 o
   9  -3   8       62.76       67.25      2.61 o
  10  -3   8       34.07       29.60      1.28 o
  11  -3   8       24.20       26.15      1.52 o
  -9  -2   8       32.32       35.84      6.16 o
  -8  -2   8        5.19        2.33      2.71 o
  -7  -2   8        3.85        5.90      1.88 o
  -6  -2   8       75.42       73.47      3.27 o
  -5  -2   8        1.01        0.72      1.59 o
  -4  -2   8       19.13       18.09      2.15 o
  -3  -2   8      150.18      143.65      2.73 o
  -2  -2   8       50.40       49.70      2.17 o
  -1  -2   8       46.11       44.43      1.49 o
   0  -2   8       41.09       37.86      1.01 o
   1  -2   8      344.68      331.77      4.19 o
   2  -2   8      100.52       97.17      1.52 o
   3  -2   8      150.73      148.31      2.19 o
   4  -2   8      594.41      592.94      7.81 o
   5  -2   8      153.18      149.87      2.35 o
   6  -2   8       94.64       99.75      1.90 o
   7  -2   8        4.84        4.00      0.39 o
   8  -2   8      241.68      241.66      4.87 o
   9  -2   8       79.09       74.38      3.92 o
  10  -2   8        7.64        5.39      0.70 o
  11  -2   8       31.94       35.39      3.53 o
  12  -2   8        6.70        7.39      1.74 o
  -9  -1   8        0.71       -0.85      2.81 o
  -8  -1   8       46.35       53.69      5.72 o
  -7  -1   8        6.38        6.44      1.58 o
  -6  -1   8        0.44        0.52      1.20 o
  -5  -1   8       25.54       26.65      2.69 o
  -4  -1   8       15.91       18.22      2.84 o
  -3  -1   8       73.07       70.58      1.68 o
  -2  -1   8        0.14        0.65      0.42 o
  -1  -1   8     2023.39     1996.42     20.07 o
   0  -1   8     1678.29     1672.18     14.73 o
   1  -1   8       25.22       26.08      0.76 o
   2  -1   8       63.36       66.33      1.11 o
   3  -1   8       26.75       30.21      0.90 o
   4  -1   8      781.65      766.38      9.17 o
   5  -1   8        1.54        1.57      0.27 o
   6  -1   8      221.02      205.52      3.17 o
   7  -1   8      112.71      113.20      6.43 o
   8  -1   8      122.16      107.79      6.60 o
   9  -1   8       18.36       15.51      3.33 o
  10  -1   8        5.44        4.49      0.57 o
  11  -1   8       46.11       43.80      1.68 o
  12  -1   8        0.21        0.19      0.60 o
  -9   0   8        0.04        2.34      1.98 o
  -8   0   8       69.65       79.38      3.78 o
  -7   0   8        2.03        1.17      1.36 o
  -6   0   8        3.85        5.04      1.70 o
  -5   0   8      120.85      120.39      5.19 o
  -4   0   8       12.30       11.41      1.85 o
  -3   0   8       19.05       16.50      0.92 o
  -2   0   8       74.62       73.81      1.75 o
  -1   0   8      690.54      683.73      7.65 o
   0   0   8      649.07      656.20      6.26 o
   1   0   8        0.73       -0.29      0.29 o
   2   0   8      159.23      158.59      1.96 o
   3   0   8       72.35       71.66      1.42 o
   4   0   8       82.18       75.69      1.23 o
   5   0   8       57.36       55.80      1.17 o
   6   0   8        0.08        0.54      0.46 o
   7   0   8        0.48        1.33      1.35 o
   8   0   8       20.54       21.82      3.16 o
   9   0   8      126.28      128.01      7.25 o
  10   0   8       55.25       54.25      7.43 o
  11   0   8       18.60       16.93      1.09 o
  12   0   8       28.42       29.33      1.63 o
  -9   1   8        0.42       -1.11      1.73 o
  -8   1   8        8.45        9.75      2.34 o
  -7   1   8       11.76       11.50      1.97 o
  -6   1   8       11.08       11.48      2.27 o
  -5   1   8        3.33        3.62      1.50 o
  -4   1   8        4.49        6.64      1.66 o
  -3   1   8      534.21      518.18      6.29 o
  -2   1   8        9.91       10.47      0.78 o
  -1   1   8       47.39       55.91      1.32 o
   0   1   8      642.98      621.04      6.21 o
   1   1   8      102.14      107.87      1.61 o
   2   1   8       29.04       31.54      0.89 o
   3   1   8        8.47       10.70      0.51 o
   4   1   8       24.63       34.96      0.88 o
   5   1   8      197.98      173.06      2.68 o
   6   1   8       16.68       13.41      0.87 o
   7   1   8        2.30        0.50      1.33 o
   8   1   8        7.87        8.35      2.23 o
   9   1   8        1.00        1.50      1.56 o
  10   1   8        8.06        5.58      2.06 o
  11   1   8       28.58       29.37      1.23 o
  12   1   8       35.03       31.82      1.56 o
  -9   2   8        0.14        1.39      1.96 o
  -8   2   8       43.79       40.75      3.61 o
  -7   2   8       84.23       82.79      6.77 o
  -6   2   8        1.23        1.49      1.29 o
  -5   2   8        0.49       -0.22      1.25 o
  -4   2   8        4.21        4.55      1.46 o
  -3   2   8      124.53      127.54      3.17 o
  -2   2   8        0.91        0.36      0.36 o
  -1   2   8      130.38      135.93      2.23 o
   0   2   8      498.96      486.96      5.07 o
   1   2   8      990.17     1008.01      9.60 o
   2   2   8        1.51        1.53      0.30 o
   3   2   8      570.42      592.24      6.40 o
   4   2   8       78.25       82.91      1.51 o
   5   2   8      145.60      120.80      2.08 o
   6   2   8        1.48        2.23      0.30 o
   7   2   8       15.82       11.45      2.48 o
   8   2   8        5.19        8.22      2.23 o
   9   2   8       17.56       14.93      2.81 o
  11   2   8       45.04       40.21      1.54 o
  12   2   8        0.17        0.73      0.58 o
  -9   3   8       10.93        8.44      2.52 o
  -8   3   8       38.61       39.43      3.62 o
  -7   3   8       10.60        8.12      3.23 o
  -6   3   8        0.08        0.73      1.57 o
  -5   3   8       64.45       71.89      3.34 o
  -4   3   8        1.46        0.25      0.92 o
  -3   3   8        0.04       -0.56      0.56 o
  -2   3   8       54.70       37.89      1.31 o
  -1   3   8       29.09       29.81      1.01 o
   0   3   8        3.48        4.93      0.47 o
   1   3   8      722.47      663.89      6.55 o
   2   3   8        6.89        7.49      0.53 o
   3   3   8      603.87      594.77      5.92 o
   4   3   8       55.00       53.04      1.27 o
   5   3   8       61.67       60.75      1.22 o
   6   3   8      211.12      202.69      3.12 o
   7   3   8       10.16        7.70      0.43 o
   8   3   8       24.86       24.86      0.96 o
   9   3   8        5.50        2.44      0.62 o
  10   3   8       81.03       79.89      3.16 o
  11   3   8        9.90       10.49      1.75 o
  12   3   8        6.24        5.11      0.85 o
  -9   4   8        8.90       10.32      3.15 o
  -8   4   8        6.19        5.76      3.12 o
  -7   4   8        3.27        2.85      2.94 o
  -6   4   8      147.56      139.40      6.16 o
  -5   4   8       21.21       24.75      2.65 o
  -4   4   8       29.81       24.66      2.07 o
  -3   4   8        1.20        1.54      1.26 o
  -2   4   8       63.64       94.24      1.88 o
  -1   4   8       17.89       19.24      0.85 o
   0   4   8       60.42       54.63      1.18 o
   1   4   8      303.77      291.15      3.75 o
   2   4   8      177.51      187.10      2.45 o
   3   4   8       55.97       48.34      1.02 o
   4   4   8      216.39      214.66      2.93 o
   5   4   8      730.79      692.80      8.46 o
   6   4   8       97.37       95.71      1.68 o
   7   4   8       25.32       22.65      0.71 o
   8   4   8       89.10       92.30      2.24 o
   9   4   8       13.34       13.04      0.89 o
  10   4   8        4.48        4.60      0.76 o
  11   4   8        7.84        7.03      0.96 o
  12   4   8        0.15       -0.79      0.79 o
  -8   5   8        6.25        2.06      2.04 o
  -7   5   8       66.42       55.79      5.95 o
  -6   5   8       78.30       75.12      4.62 o
  -5   5   8       19.75       20.39      2.70 o
  -4   5   8       75.51       80.75      4.25 o
  -3   5   8        8.51        6.46      1.66 o
  -2   5   8        8.51        2.36      0.74 o
  -1   5   8      162.76      153.41      2.64 o
   0   5   8       49.00       43.76      1.33 o
   1   5   8        2.84        2.66      0.45 o
   2   5   8       89.18       89.69      1.52 o
   3   5   8      360.51      349.72      4.15 o
   4   5   8      152.67      150.65      2.47 o
   5   5   8       29.89       34.71      1.16 o
   6   5   8       95.94       94.55      1.80 o
   7   5   8       17.10       17.64      0.80 o
   8   5   8       45.84       48.90      1.71 o
   9   5   8        9.66        8.98      0.65 o
  10   5   8       10.39       10.90      1.08 o
  11   5   8       33.11       30.77      2.54 o
  12   5   8        7.72        6.08      1.01 o
  -8   6   8        0.34       -0.07      1.95 o
  -7   6   8        0.24        1.21      2.56 o
  -6   6   8      108.07      109.33      5.58 o
  -5   6   8        0.17       -1.57      2.20 o
  -4   6   8      151.09      151.36      6.26 o
  -3   6   8        5.72        5.03      1.88 o
  -2   6   8       15.64       12.37      2.01 o
  -1   6   8      268.18      285.33      6.06 o
   0   6   8        0.04       -0.57      0.57 o
   1   6   8      102.00       92.60      1.98 o
   2   6   8       47.55       50.08      1.62 o
   3   6   8      282.87      273.04      3.52 o
   4   6   8      291.08      290.06      3.54 o
   5   6   8       13.97       15.27      0.87 o
   6   6   8      120.28      115.76      2.31 o
   7   6   8      128.85      120.81      2.33 o
   8   6   8        6.81        6.13      0.58 o
   9   6   8       16.23       21.29      1.04 o
  10   6   8        2.38        0.98      1.60 o
  11   6   8        3.54        4.36      1.13 o
  12   6   8        0.77        1.18      0.96 o
  -7   7   8        5.75        9.20      3.43 o
  -6   7   8       36.70       41.98      3.73 o
  -5   7   8        2.18        1.67      3.55 o
  -4   7   8       22.96       21.63      2.69 o
  -3   7   8      149.52      153.07      6.26 o
  -2   7   8       15.98       11.94      1.98 o
  -1   7   8      307.63      309.28      6.37 o
   0   7   8       18.78       19.02      2.17 o
   1   7   8       17.65       18.72      1.25 o
   2   7   8        0.25        0.13      0.62 o
   3   7   8       30.70       33.21      1.41 o
   4   7   8     1152.93     1148.72     13.03 o
   5   7   8       56.17       52.30      2.61 o
   6   7   8       64.16       57.22      1.70 o
   7   7   8        3.96        3.33      0.68 o
   8   7   8       23.78       24.83      1.28 o
   9   7   8       10.46       14.03      0.97 o
  10   7   8        2.43        1.92      1.24 o
  11   7   8       14.92       13.70      1.74 o
  -7   8   8        3.59        3.12      3.00 o
  -6   8   8       23.41       17.13      4.16 o
  -5   8   8       21.02       23.95      3.05 o
  -4   8   8       37.42       38.84      3.48 o
  -3   8   8      164.89      174.08      6.88 o
  -2   8   8        9.72        9.08      1.97 o
  -1   8   8       25.65       22.57      2.44 o
   0   8   8       91.12      101.66      3.16 o
   1   8   8        2.91        2.93      0.96 o
   2   8   8       36.51       28.05      1.81 o
   3   8   8        3.62        1.82      0.94 o
   4   8   8      758.23      744.56     13.93 o
   5   8   8       49.80       49.84      1.77 o
   6   8   8        1.10        0.95      0.69 o
   7   8   8       33.67       37.30      1.46 o
   8   8   8        3.00        4.00      1.00 o
   9   8   8        9.50        9.06      1.16 o
  10   8   8        0.23        1.01      1.13 o
  11   8   8        0.03        0.20      0.92 o
  -6   9   8       11.99       15.95      4.12 o
  -5   9   8       47.27       43.51      3.85 o
  -4   9   8       50.12       48.79      3.90 o
  -3   9   8        3.95        3.96      1.84 o
  -2   9   8        7.74        8.09      1.99 o
  -1   9   8       77.20       79.84      8.07 o
   0   9   8      129.66      123.75      5.30 o
   1   9   8       73.49       74.03      3.04 o
   2   9   8       10.52        9.97      1.35 o
   3   9   8       13.28       15.23      1.49 o
   4   9   8        9.42        8.92      2.12 o
   5   9   8       59.70       62.01      2.36 o
   6   9   8        0.02        2.28      1.21 o
   7   9   8       42.34       44.70      2.16 o
   8   9   8       13.44       16.44      3.51 o
   9   9   8        0.05        0.76      1.73 o
  10   9   8       26.40       24.17      3.14 o
  11   9   8        2.82        6.04      1.77 o
  -5  10   8       23.89       25.73      7.93 o
  -4  10   8       14.28       17.37      3.10 o
  -3  10   8       38.03       41.82      6.91 o
  -2  10   8       57.45       59.79      4.03 o
  -1  10   8       55.95       57.21      3.88 o
   0  10   8        7.67        7.88      1.96 o
   1  10   8       17.20       20.92      3.27 o
   2  10   8        0.11       -0.21      0.94 o
   3  10   8       11.44       10.49      1.44 o
   4  10   8       39.95       35.67      2.59 o
   5  10   8        0.92        1.42      0.96 o
   6  10   8        2.46       -0.53      1.12 o
   7  10   8        8.73       12.01      2.73 o
   8  10   8       33.78       32.89      3.75 o
   9  10   8        5.90        7.33      2.44 o
  10  10   8       10.44        7.04      2.35 o
  -5  11   8        1.36        3.66      2.19 o
  -4  11   8        8.41        4.60      3.43 o
  -3  11   8       12.23       13.62      2.68 o
  -2  11   8        5.44        2.47      1.85 o
  -1  11   8       20.32       15.26      2.60 o
   0  11   8       25.42       24.27      2.89 o
   1  11   8       80.94       83.68      6.08 o
   2  11   8        0.23       -1.60      1.60 o
   3  11   8        7.36        6.52      3.11 o
   4  11   8        0.97       -0.84      1.00 o
   5  11   8       19.50       14.30      1.55 o
   6  11   8       20.90       19.88      3.41 o
   7  11   8       13.48       11.53      3.00 o
   8  11   8       16.45       19.17      3.37 o
   9  11   8        0.74        2.19      2.35 o
  -4  12   8       11.56       18.79      3.25 o
  -3  12   8       13.66       11.34      3.33 o
  -2  12   8       26.19       30.63      3.50 o
  -1  12   8        8.93       11.23      2.54 o
   0  12   8       53.49       57.54      5.54 o
   1  12   8        2.12        3.41      2.33 o
   2  12   8       26.41       34.16      4.12 o
   3  12   8       13.00        9.91      2.71 o
   4  12   8        0.70        1.64      1.54 o
   5  12   8       10.56       10.72      1.83 o
   6  12   8        9.99        9.01      1.74 o
   7  12   8        0.25       -0.31      2.29 o
   8  12   8        7.47        9.60      3.06 o
  -2  13   8       18.77       16.79      3.02 o
  -1  13   8        1.17        0.56      1.79 o
   0  13   8        0.02       -1.46      1.98 o
   1  13   8       22.33       21.75      3.85 o
   2  13   8       16.34       20.30      3.62 o
   3  13   8        3.83       -0.87      2.00 o
   4  13   8        7.12        9.47      2.89 o
   5  13   8        0.88       -1.19      1.79 o
   6  13   8       28.40       31.93      2.98 o
   7  13   8       13.07       18.46      3.87 o
   0  14   8        0.33        0.62      2.31 o
   1  14   8       32.61       34.31      4.64 o
   2  14   8        1.73        3.21      2.52 o
   3  14   8        0.45        1.12      2.35 o
   4  14   8        7.48       15.61      3.43 o
   5  14   8        0.65       -1.92      2.04 o
  -1 -13   9        0.00        0.77      2.75 o
   0 -13   9       37.86       43.13      5.29 o
   1 -13   9        0.57        4.89      2.77 o
   2 -13   9       17.81       16.53      3.68 o
  -3 -12   9        0.80       -0.65      1.76 o
  -2 -12   9        0.28        1.83      2.69 o
  -1 -12   9       33.44       37.34      5.04 o
   0 -12   9        1.35        2.44      2.58 o
   1 -12   9       21.42       22.88      3.89 o
   2 -12   9       10.54       14.51      3.33 o
   3 -12   9       45.20       45.23      4.52 o
   4 -12   9        1.19       -1.60      1.75 o
  -5 -11   9        1.69        3.74      2.27 o
  -4 -11   9       20.38       20.26      3.20 o
  -3 -11   9        0.04       -0.37      1.81 o
  -2 -11   9        0.01       -1.02      2.12 o
  -1 -11   9        6.00        3.56      2.66 o
   0 -11   9        6.73        6.35      2.79 o
   1 -11   9        6.09        7.20      2.79 o
   2 -11   9       54.34       62.28      5.43 o
   3 -11   9       68.83       65.88      5.22 o
   4 -11   9        0.85       -0.86      1.42 o
   5 -11   9       20.08       21.32      4.16 o
   6 -11   9       18.13       19.96      4.14 o
  -6 -10   9        6.87        1.54      2.05 o
  -5 -10   9        4.55        7.74      5.05 o
  -4 -10   9        0.26        0.43      1.82 o
  -3 -10   9        3.14        4.77      2.04 o
  -2 -10   9       20.98       28.08      3.14 o
  -1 -10   9        7.68        8.66      3.02 o
   0 -10   9       22.38       29.54      2.90 o
   1 -10   9        1.29        2.10      2.00 o
   2 -10   9       17.00       16.61      2.36 o
   3 -10   9       33.82       37.82      2.96 o
   4 -10   9       23.60       20.97      2.10 o
   5 -10   9       12.64       13.53      3.37 o
   6 -10   9        3.06        1.87      2.39 o
   7 -10   9        0.18        3.00      2.60 o
  -6  -9   9        3.95        8.46      2.50 o
  -5  -9   9       12.31       12.00      2.66 o
  -4  -9   9       13.02       15.84      2.72 o
  -3  -9   9        6.55       10.35      2.35 o
  -2  -9   9        0.40       -0.03      1.51 o
  -1  -9   9        2.53        0.48      1.47 o
   0  -9   9        4.99        4.85      1.87 o
   1  -9   9        1.25       -0.01      1.43 o
   2  -9   9        1.08        1.78      1.17 o
   3  -9   9       39.40       40.91      2.33 o
   4  -9   9       18.39       22.11      2.49 o
   5  -9   9       16.74       16.30      3.25 o
   6  -9   9       85.37       80.62      6.04 o
   7  -9   9        0.57       -0.57      1.34 o
   8  -9   9       39.39       38.93      6.01 o
  -7  -8   9        0.32       -0.12      2.96 o
  -6  -8   9        9.94       10.68      2.57 o
  -5  -8   9        0.04       -0.92      1.56 o
  -4  -8   9       24.60       21.17      2.88 o
  -3  -8   9        0.51        0.64      1.53 o
  -2  -8   9       15.92       21.35      2.66 o
  -1  -8   9       62.66       57.65      2.99 o
   0  -8   9        1.09        2.31      1.21 o
   1  -8   9       30.61       33.41      2.18 o
   2  -8   9       12.87       16.77      1.65 o
   3  -8   9       34.00       32.70      1.70 o
   4  -8   9        8.33        7.19      1.23 o
   5  -8   9        3.24        2.63      0.85 o
   6  -8   9       36.45       39.87      2.19 o
   7  -8   9        0.04        0.33      0.94 o
   8  -8   9        0.86        2.34      1.33 o
   9  -8   9        3.19        5.48      1.22 o
  -7  -7   9        0.05       -0.21      2.56 o
  -6  -7   9        0.58        1.75      1.67 o
  -5  -7   9        1.76       -0.84      1.49 o
  -4  -7   9        5.32        1.57      3.06 o
  -3  -7   9        9.41       17.49      2.47 o
  -2  -7   9        1.13       -0.23      1.03 o
  -1  -7   9        2.84        1.80      0.98 o
   0  -7   9        0.04       -0.02      0.78 o
   1  -7   9      111.31      111.50      4.24 o
   2  -7   9        8.31        5.76      0.94 o
   3  -7   9        2.79        2.73      0.73 o
   4  -7   9       98.28      108.63      2.60 o
   5  -7   9        5.17        4.72      0.90 o
   6  -7   9       22.43       21.85      1.69 o
   7  -7   9      104.05      107.61      3.54 o
   8  -7   9        5.53        4.98      1.19 o
   9  -7   9       65.52       79.62      3.15 o
  -8  -6   9        0.01       -0.04      2.62 o
  -7  -6   9        1.13        4.39      3.00 o
  -6  -6   9        1.79       -0.29      1.64 o
  -5  -6   9       30.45       27.59      3.03 o
  -4  -6   9       21.84       25.46      2.77 o
  -3  -6   9      360.46      360.14      8.64 o
  -2  -6   9       35.68       34.21      2.30 o
  -1  -6   9        0.34       -0.08      0.73 o
   0  -6   9       52.05       52.25      1.98 o
   1  -6   9       40.35       34.37      1.80 o
   2  -6   9        0.23       -0.08      0.80 o
   3  -6   9        0.02        0.03      0.56 o
   4  -6   9      115.81      118.88      3.04 o
   5  -6   9       26.77       28.15      1.30 o
   6  -6   9        0.85        1.88      0.63 o
   7  -6   9       87.26       88.48      3.37 o
   8  -6   9        9.16        8.94      1.02 o
   9  -6   9        0.27       -1.03      1.03 o
  10  -6   9       11.73        8.82      1.25 o
  -8  -5   9        9.45        6.45      3.41 o
  -7  -5   9        2.24        2.34      1.84 o
  -6  -5   9       20.85       27.50      3.10 o
  -5  -5   9       64.85       73.91      4.41 o
  -4  -5   9       98.06       99.57      4.97 o
  -3  -5   9       83.29       74.47      4.73 o
  -2  -5   9       25.08       26.44      1.94 o
  -1  -5   9        1.85        1.57      0.78 o
   0  -5   9        0.15       -0.62      0.62 o
   1  -5   9       46.52       46.95      1.77 o
   2  -5   9       83.88       89.70      2.35 o
   3  -5   9       24.78       25.88      0.93 o
   4  -5   9        1.06        1.98      0.69 o
   5  -5   9       83.70       86.43      2.30 o
   6  -5   9        0.51        0.65      0.58 o
   7  -5   9       28.27       31.52      1.46 o
   8  -5   9        3.37        2.63      0.72 o
   9  -5   9      106.48       99.13      3.15 o
  10  -5   9       73.54       81.52      4.29 o
  -8  -4   9        5.11        4.45      3.04 o
  -7  -4   9        0.68        1.01      1.82 o
  -6  -4   9       23.50       23.43      2.88 o
  -5  -4   9        4.23        4.38      1.80 o
  -4  -4   9        5.07        3.84      1.68 o
  -3  -4   9      196.44      196.90      6.97 o
  -2  -4   9      277.30      261.78      5.08 o
  -1  -4   9        4.19        4.24      0.81 o
   0  -4   9       14.54       12.58      1.02 o
   1  -4   9       41.94       34.04      1.31 o
   2  -4   9       25.86       21.07      1.35 o
   3  -4   9      173.32      152.22      2.10 o
   4  -4   9      184.45      171.64      3.19 o
   5  -4   9       88.17       95.60      1.87 o
   6  -4   9        2.47        1.52      0.49 o
   7  -4   9       35.03       30.83      1.06 o
   8  -4   9       35.49       37.57      1.23 o
   9  -4   9       52.26       52.66      1.96 o
  10  -4   9        7.41        9.55      1.15 o
  11  -4   9        0.00        0.44      0.96 o
  -9  -3   9        0.18       -0.12      2.87 o
  -8  -3   9       21.62       22.07      4.41 o
  -7  -3   9        8.90       12.10      2.43 o
  -6  -3   9        0.01        3.13      1.77 o
  -5  -3   9       22.51       23.39      2.70 o
  -4  -3   9       19.68       18.86      2.43 o
  -3  -3   9       95.56       94.46      4.50 o
  -2  -3   9       40.40       43.72      1.67 o
  -1  -3   9      240.31      250.70      3.95 o
   0  -3   9     1167.63     1166.60     13.51 o
   1  -3   9      280.78      249.24      3.47 o
   2  -3   9      189.77      176.30      2.57 o
   3  -3   9      178.00      189.63      2.57 o
   4  -3   9        0.10       -0.14      0.39 o
   5  -3   9        2.38        1.00      0.45 o
   6  -3   9       15.72       17.29      0.78 o
   7  -3   9      381.16      371.59      4.48 o
   8  -3   9      201.43      211.30      3.34 o
   9  -3   9        6.71        8.59      0.75 o
  10  -3   9       23.55       22.08      1.11 o
  11  -3   9        7.24        5.66      1.23 o
  -9  -2   9        5.98        7.81      2.54 o
  -8  -2   9       13.95       16.38      4.04 o
  -7  -2   9       16.26       15.94      2.75 o
  -6  -2   9        6.91        5.19      1.93 o
  -5  -2   9      107.77      104.75      5.08 o
  -4  -2   9       65.56       64.88      3.87 o
  -3  -2   9        7.02        5.50      1.25 o
  -2  -2   9      336.07      325.58      5.72 o
  -1  -2   9      534.31      530.56      6.42 o
   0  -2   9       10.81       10.62      0.77 o
   1  -2   9        0.19       -0.40      0.40 o
   2  -2   9      129.32      140.04      2.14 o
   3  -2   9     1187.74     1111.92     13.31 o
   4  -2   9      247.09      210.09      3.17 o
   5  -2   9      182.71      186.28      2.81 o
   6  -2   9       77.05       77.15      1.79 o
   7  -2   9       33.76       38.84      0.91 o
   8  -2   9        0.78        1.04      0.57 o
   9  -2   9        0.76        2.22      0.53 o
  10  -2   9       21.96       22.40      1.85 o
  11  -2   9       14.47       14.56      0.84 o
  -9  -1   9        5.59        5.48      2.23 o
  -8  -1   9        5.30        2.14      3.02 o
  -7  -1   9        6.56        7.30      2.22 o
  -6  -1   9       10.73       15.91      2.55 o
  -5  -1   9       22.37       24.20      3.36 o
  -4  -1   9      173.93      165.42      6.32 o
  -3  -1   9       16.58       17.58      1.46 o
  -2  -1   9      180.70      175.51      3.36 o
  -1  -1   9        0.01        0.94      0.53 o
   0  -1   9      132.23      127.59      2.21 o
   1  -1   9      431.53      410.58      4.71 o
   2  -1   9       19.47       21.87      0.79 o
   3  -1   9      136.40      108.63      2.02 o
   4  -1   9       36.05       32.39      0.99 o
   5  -1   9       19.47       25.51      0.79 o
   6  -1   9      125.27      106.78      1.93 o
   7  -1   9       18.89       19.09      1.71 o
   8  -1   9      140.62      138.80      8.18 o
   9  -1   9      109.77      116.26      7.56 o
  10  -1   9       10.42       11.05      2.05 o
  11  -1   9       44.94       44.26      1.59 o
  12  -1   9        0.05        1.49      0.91 o
  -9   0   9        3.09        8.06      3.58 o
  -8   0   9       19.76       24.99      4.36 o
  -7   0   9        1.79        3.31      1.57 o
  -6   0   9      108.78      113.29      5.46 o
  -5   0   9       91.65       85.89      4.48 o
  -4   0   9      162.18      144.39      5.76 o
  -3   0   9       20.87       24.14      1.62 o
  -2   0   9       94.96       96.35      2.33 o
  -1   0   9      249.43      236.26      3.63 o
   0   0   9        7.11        8.48      0.61 o
   1   0   9      333.61      316.75      3.97 o
   2   0   9        2.57        1.45      0.43 o
   3   0   9      189.10      186.41      2.97 o
   4   0   9      622.64      585.78      8.10 o
   5   0   9      114.38      101.82      1.54 o
   6   0   9       25.23       25.45      0.78 o
   7   0   9       62.70       58.76      4.93 o
   8   0   9       65.44       66.36      5.37 o
   9   0   9        1.84        0.02      1.27 o
  10   0   9        0.00        0.25      1.62 o
  -9   1   9        4.88        5.58      3.46 o
  -8   1   9       12.02        9.70      2.52 o
  -7   1   9        3.52        1.75      1.60 o
  -6   1   9       10.06       14.59      2.52 o
  -5   1   9       27.72       23.77      2.66 o
  -4   1   9       12.55       13.09      2.04 o
  -3   1   9        0.64        0.65      0.79 o
  -2   1   9       13.63       11.61      1.07 o
  -1   1   9      140.94      142.90      3.17 o
   0   1   9       47.14       43.64      1.20 o
   1   1   9       37.02       34.12      1.01 o
   2   1   9      881.04      840.35      8.60 o
   3   1   9       22.00       17.99      0.70 o
   4   1   9       36.21       32.69      0.97 o
   5   1   9       47.55       39.58      1.04 o
   6   1   9       22.92       27.56      0.81 o
   7   1   9       14.29       12.74      2.75 o
   8   1   9        8.04        7.37      2.23 o
   9   1   9      116.79      123.92      7.58 o
  10   1   9       17.76       25.90      3.79 o
  -8   2   9        1.23       -1.23      2.85 o
  -7   2   9        5.36        5.04      2.15 o
  -6   2   9      109.12      108.99      6.34 o
  -5   2   9       39.51       40.35      3.71 o
  -4   2   9        1.37        1.10      1.35 o
  -3   2   9       26.46       26.38      3.54 o
  -2   2   9        4.78        6.32      0.90 o
  -1   2   9       50.28       54.15      1.81 o
   0   2   9       89.47       92.77      1.94 o
   1   2   9      278.54      289.06      3.75 o
   2   2   9     1199.66     1168.11     11.00 o
   3   2   9      231.64      220.72      3.06 o
   4   2   9       88.61       85.49      1.67 o
   5   2   9      337.15      320.73      4.26 o
   6   2   9        0.02       -0.03      0.33 o
   7   2   9       27.50       28.09      1.04 o
   8   2   9        1.16        3.10      1.56 o
   9   2   9       33.18       33.93      4.12 o
  10   2   9        7.07        8.20      2.60 o
  12   2   9       24.35       24.33      1.18 o
  -8   3   9        0.54        2.06      2.17 o
  -7   3   9       13.49        8.68      3.56 o
  -6   3   9        3.18        3.96      1.88 o
  -5   3   9        0.89        1.78      1.34 o
  -4   3   9        0.29       -0.45      1.04 o
  -3   3   9        3.88        9.14      2.05 o
  -2   3   9       36.03       29.50      2.35 o
  -1   3   9      214.72      200.80      4.75 o
   0   3   9       64.04       58.85      1.53 o
   1   3   9       63.27       67.00      1.37 o
   2   3   9        0.39        1.37      0.44 o
   3   3   9      601.70      572.16      5.94 o
   4   3   9        0.17        0.20      0.40 o
   5   3   9      225.09      216.52      3.17 o
   6   3   9        2.64        2.26      0.39 o
   7   3   9       72.60       72.54      1.42 o
   8   3   9        6.01        6.96      0.81 o
   9   3   9        0.76        0.59      0.39 o
  10   3   9       29.81       25.83      1.18 o
  11   3   9        4.85        4.42      0.65 o
  12   3   9        2.12        1.85      0.57 o
  -8   4   9        0.96        1.91      2.14 o
  -7   4   9       47.27       41.36      5.50 o
  -6   4   9       36.56       35.43      3.44 o
  -5   4   9       56.77       48.10      3.67 o
  -4   4   9        7.52        6.07      1.51 o
  -3   4   9      165.41      162.27      5.13 o
  -2   4   9        1.24        0.86      0.76 o
  -1   4   9       18.78       15.66      1.18 o
   0   4   9       32.90       38.57      1.20 o
   1   4   9       56.29       54.63      1.92 o
   2   4   9      475.19      479.46      5.54 o
   3   4   9      157.25      164.50      2.29 o
   4   4   9       93.16       89.19      1.86 o
   5   4   9        9.36       12.90      0.75 o
   6   4   9      243.21      227.15      3.29 o
   7   4   9      121.71      120.94      1.97 o
   8   4   9       18.22       15.67      0.83 o
   9   4   9        6.26        6.46      0.70 o
  10   4   9       64.91       63.54      2.21 o
  11   4   9        9.04        6.03      0.79 o
  12   4   9        7.52        7.95      1.27 o
  -8   5   9       13.54        9.73      2.79 o
  -7   5   9        6.07        2.46      2.98 o
  -6   5   9        0.58        6.10      2.23 o
  -5   5   9        4.35        2.75      1.86 o
  -4   5   9        0.42       -0.91      1.45 o
  -3   5   9        2.00        1.28      1.50 o
  -2   5   9      153.59      157.38      4.98 o
  -1   5   9        4.04        5.83      0.84 o
   0   5   9       22.74       17.96      1.19 o
   1   5   9       18.59       15.11      1.01 o
   2   5   9       39.70       37.59      1.27 o
   3   5   9      602.08      591.42      6.58 o
   4   5   9       10.96       10.32      0.82 o
   5   5   9      716.65      705.74      9.50 o
   6   5   9       75.73       71.89      1.60 o
   7   5   9        0.61        1.46      0.44 o
   8   5   9        0.02       -0.37      0.37 o
   9   5   9        0.03       -0.02      0.50 o
  10   5   9        0.25        0.82      0.55 o
  11   5   9        1.14        0.94      0.71 o
  12   5   9       17.99       18.25      2.74 o
  -7   6   9      114.97      107.91      8.31 o
  -6   6   9       14.50       11.79      2.61 o
  -5   6   9        0.88        0.01      1.58 o
  -4   6   9      120.83      118.08      5.65 o
  -3   6   9       13.93       16.30      2.39 o
  -2   6   9      160.45      154.96      6.10 o
  -1   6   9       34.07       32.49      1.87 o
   0   6   9       98.82      103.75      3.09 o
   1   6   9      152.83      154.39      3.80 o
   2   6   9       43.54       44.48      2.32 o
   3   6   9      441.01      425.65      5.63 o
   4   6   9        0.30        0.49      0.55 o
   5   6   9      217.40      215.87      3.71 o
   6   6   9       25.50       25.06      1.08 o
   7   6   9       54.18       54.81      1.51 o
   8   6   9       99.81      103.40      2.38 o
   9   6   9       11.45       12.72      1.05 o
  10   6   9        0.01       -0.70      0.76 o
  11   6   9        5.92        4.90      1.23 o
  -7   7   9       16.43       22.63      4.68 o
  -6   7   9        4.35        3.76      1.99 o
  -5   7   9        0.00        2.32      1.81 o
  -4   7   9      124.99      135.93      6.24 o
  -3   7   9       12.44       13.47      2.34 o
  -2   7   9        3.89        3.02      1.57 o
  -1   7   9       79.09       72.50      4.06 o
   0   7   9       15.70       10.66      1.30 o
   1   7   9       26.30       30.60      2.36 o
   2   7   9       42.72       42.95      2.17 o
   3   7   9       47.13       47.76      1.70 o
   4   7   9      173.94      158.39      2.78 o
   5   7   9       19.40       20.90      1.41 o
   6   7   9      101.80      107.81      2.71 o
   7   7   9       37.45       43.19      1.71 o
   8   7   9       22.01       25.64      1.50 o
   9   7   9       11.05       12.66      1.45 o
  10   7   9        3.33        2.58      1.08 o
  11   7   9        2.23        1.20      0.98 o
  -6   8   9       18.82       16.72      4.18 o
  -5   8   9       22.18       32.98      7.42 o
  -4   8   9        1.09       -0.22      1.67 o
  -3   8   9       42.34       41.39      3.51 o
  -2   8   9      128.77      131.12      5.80 o
  -1   8   9      329.27      338.99     19.28 o
   0   8   9       63.83       57.07      2.90 o
   1   8   9      159.28      150.95      9.78 o
   2   8   9        0.97        0.11      1.31 o
   3   8   9       56.16       57.69      6.62 o
   4   8   9        0.89       -0.69      0.72 o
   5   8   9       33.48       26.40      1.74 o
   6   8   9      133.56      133.51      3.75 o
   7   8   9        0.07        0.04      1.09 o
   8   8   9       11.53       15.98      1.72 o
   9   8   9       38.36       39.72      2.40 o
  10   8   9        0.00       -0.24      1.03 o
  11   8   9        0.27        0.71      0.99 o
  -6   9   9       37.74       43.44      5.93 o
  -5   9   9       10.91       14.17      2.80 o
  -4   9   9       39.16       32.43      3.46 o
  -3   9   9       42.89       45.73      3.75 o
  -2   9   9       26.61       22.75      2.81 o
  -1   9   9        6.07       11.23      2.95 o
   0   9   9       14.64       13.36      2.89 o
   1   9   9       16.75       12.56      1.98 o
   2   9   9        0.44        2.50      1.06 o
   3   9   9        0.34        1.08      1.01 o
   4   9   9        0.05       -0.82      0.82 o
   5   9   9        4.89        7.20      2.17 o
   6   9   9       38.54       39.37      2.63 o
   7   9   9       36.49       43.76      4.08 o
   8   9   9        0.04        1.54      1.22 o
   9   9   9       24.66       20.90      3.10 o
  10   9   9        0.26        2.27      1.85 o
  -5  10   9        1.89        2.03      2.05 o
  -4  10   9        5.31        5.31      2.12 o
  -3  10   9        2.80        3.14      2.07 o
  -2  10   9        1.52        2.30      1.83 o
  -1  10   9       62.14       54.18      3.94 o
   0  10   9       56.93       57.18      5.16 o
   1  10   9        0.20       -1.19      1.60 o
   2  10   9       10.35        9.68      3.15 o
   3  10   9        4.26        3.42      1.16 o
   4  10   9        9.31        8.78      1.34 o
   5  10   9        0.57       -0.09      0.85 o
   6  10   9       71.22       75.44      5.50 o
   7  10   9       33.75       31.43      3.79 o
   8  10   9        0.01        1.25      1.92 o
   9  10   9        4.77        2.66      2.19 o
  10  10   9        5.10        7.14      2.23 o
  -4  11   9        7.65        7.68      2.44 o
  -3  11   9        3.50        2.32      2.04 o
  -2  11   9       51.69       43.87      3.89 o
  -1  11   9       22.87       24.34      3.06 o
   0  11   9       24.25       26.44      4.00 o
   1  11   9        8.03       10.10      2.87 o
   2  11   9        0.07        0.58      1.98 o
   3  11   9        4.37        4.77      1.71 o
   4  11   9        4.30        4.71      1.58 o
   5  11   9       23.58       25.44      2.91 o
   6  11   9        1.40        2.37      2.35 o
   7  11   9       14.25       16.84      3.39 o
   8  11   9        7.54       10.85      2.94 o
   9  11   9       16.89       16.15      3.04 o
  -3  12   9        9.15       10.15      2.61 o
  -2  12   9       14.84       20.33      3.13 o
  -1  12   9        4.14        2.00      2.29 o
   0  12   9       37.47       40.36      4.87 o
   1  12   9        6.96        9.91      3.00 o
   2  12   9       11.45       11.10      2.91 o
   3  12   9       10.78       11.28      2.87 o
   4  12   9        0.98        1.67      1.98 o
   5  12   9       42.54       46.53      2.97 o
   6  12   9       30.38       34.18      4.43 o
   7  12   9       15.35       21.05      3.79 o
   8  12   9        0.17       -0.62      2.19 o
  -1  13   9        0.06        3.66      2.66 o
   0  13   9       28.83       31.10      4.62 o
   1  13   9        0.31       -0.50      2.33 o
   2  13   9        0.04        1.17      2.19 o
   3  13   9       18.20       13.78      3.16 o
   4  13   9        3.97        3.33      2.31 o
   5  13   9        0.34       -1.62      1.71 o
   2  14   9        0.03       -0.44      2.23 o
   3  14   9        8.74       10.20      3.23 o
   4  14   9        0.02       -0.69      2.12 o
  -1 -12  10        1.46        4.48      3.23 o
   0 -12  10       16.15       13.22      3.64 o
   1 -12  10        3.79       -2.39      2.39 o
   2 -12  10       14.55       11.51      3.27 o
   3 -12  10        1.14        2.87      2.29 o
  -3 -11  10        0.00        0.85      2.56 o
  -2 -11  10       22.27       31.39      4.83 o
  -1 -11  10       35.08       31.33      4.60 o
   0 -11  10        3.79        5.08      2.91 o
   1 -11  10       12.37       16.78      3.52 o
   2 -11  10        1.41       -0.50      2.19 o
   3 -11  10       11.25        8.99      2.60 o
   4 -11  10        0.65        1.50      1.54 o
   5 -11  10        2.02        5.22      3.12 o
  -5 -10  10        6.78        6.66      2.38 o
  -4 -10  10       11.90       15.40      4.45 o
  -3 -10  10        0.52        2.89      1.99 o
  -2 -10  10        0.89        1.52      2.44 o
  -1 -10  10        0.81        1.33      2.46 o
   0 -10  10        0.02       -1.87      1.87 o
   1 -10  10        2.65        3.65      1.77 o
   2 -10  10       42.92       43.80      4.33 o
   3 -10  10       35.87       33.29      2.85 o
   4 -10  10        0.72        0.82      1.93 o
   5 -10  10       21.38       27.12      4.29 o
   6 -10  10        0.05       -1.27      2.16 o
  -5  -9  10        2.05        1.46      2.28 o
  -4  -9  10       17.10       32.77      3.57 o
  -3  -9  10        2.19        2.27      1.81 o
  -2  -9  10       60.34       69.53      6.14 o
  -1  -9  10        3.41        2.87      2.44 o
   0  -9  10       20.30       17.84      4.50 o
   1  -9  10        1.89       -0.81      1.42 o
   2  -9  10       34.99       31.36      2.75 o
   3  -9  10        1.28        1.36      1.17 o
   4  -9  10        3.87        2.79      2.35 o
   5  -9  10       71.64       84.28      6.43 o
   6  -9  10        0.49       -1.85      1.85 o
   7  -9  10        0.11        0.23      2.21 o
  -6  -8  10        0.03       -1.43      2.53 o
  -5  -8  10        0.50       -0.52      1.80 o
  -4  -8  10       58.84       59.17      4.25 o
  -3  -8  10        5.17        6.64      2.02 o
  -2  -8  10       26.39       17.72      4.20 o
  -1  -8  10        3.83       -0.41      1.67 o
   0  -8  10       10.92       13.29      2.14 o
   1  -8  10       51.98       42.26      2.61 o
   2  -8  10        0.12       -0.34      1.13 o
   3  -8  10       13.37       14.19      1.51 o
   4  -8  10        1.11        1.93      1.22 o
   5  -8  10       10.02       12.99      2.10 o
   6  -8  10       20.36       20.52      2.79 o
   7  -8  10        2.59        3.27      1.31 o
   8  -8  10       16.21       17.37      1.74 o
  -7  -7  10        0.28        3.54      3.02 o
  -6  -7  10        0.35        0.22      1.77 o
  -5  -7  10       17.97       15.10      2.74 o
  -4  -7  10        9.98       14.73      2.56 o
  -3  -7  10        6.34        4.85      1.89 o
  -2  -7  10        0.80        0.39      1.23 o
  -1  -7  10        3.67        6.26      2.23 o
   0  -7  10       15.40       15.03      1.80 o
   1  -7  10        3.64        3.96      1.10 o
   2  -7  10        1.07        3.14      1.12 o
   3  -7  10      106.15      114.53      3.24 o
   4  -7  10        1.00        1.32      0.93 o
   5  -7  10       17.00       16.15      1.46 o
   6  -7  10       86.90       82.45      4.39 o
   7  -7  10       16.72       18.23      2.73 o
   8  -7  10        0.68        1.56      0.98 o
   9  -7  10        3.95        4.02      1.06 o
  -7  -6  10        9.19        7.46      2.46 o
  -6  -6  10        7.05        7.43      2.49 o
  -5  -6  10        0.04       -0.20      1.67 o
  -4  -6  10        2.10        3.20      1.69 o
  -3  -6  10        0.00        0.27      1.36 o
  -2  -6  10       39.99       37.43      2.52 o
  -1  -6  10        0.19       -0.20      1.42 o
   0  -6  10       11.59        9.08      1.26 o
   1  -6  10       72.23       72.18      2.63 o
   2  -6  10       38.82       35.24      2.15 o
   3  -6  10        3.37        4.67      0.85 o
   4  -6  10       34.63       35.82      1.91 o
   5  -6  10        4.20        4.46      0.91 o
   6  -6  10       58.88       60.40      4.84 o
   7  -6  10       21.50       22.65      1.70 o
   8  -6  10        7.71        9.33      1.31 o
   9  -6  10       67.43       79.34      3.02 o
  10  -6  10        4.15        7.43      1.58 o
  -7  -5  10       17.55       16.96      2.98 o
  -6  -5  10       12.63       14.06      2.73 o
  -5  -5  10       37.12       38.55      3.57 o
  -4  -5  10        3.12        2.87      1.71 o
  -3  -5  10       17.65       19.96      2.57 o
  -2  -5  10       50.52       51.94      2.85 o
  -1  -5  10       28.21       30.56      1.69 o
   0  -5  10        6.20        3.48      1.01 o
   1  -5  10      190.97      175.19      4.21 o
   2  -5  10        0.04        2.09      0.86 o
   3  -5  10       31.14       32.05      1.22 o
   4  -5  10       89.35       92.23      2.54 o
   5  -5  10        8.49        6.99      0.88 o
   6  -5  10       18.56       19.84      1.20 o
   7  -5  10       76.49       82.50      4.19 o
   8  -5  10       14.68       17.63      1.45 o
   9  -5  10       27.26       28.91      1.90 o
  10  -5  10        0.47        1.11      1.29 o
  -8  -4  10       15.69       27.06      4.89 o
  -7  -4  10        7.22       10.04      2.41 o
  -6  -4  10        6.94       13.97      2.64 o
  -5  -4  10       17.82       22.17      7.83 o
  -4  -4  10        3.71        2.64      1.66 o
  -3  -4  10        4.31        3.20      1.57 o
  -2  -4  10        6.15        6.77      1.26 o
  -1  -4  10      231.15      241.58      6.59 o
   0  -4  10      113.85      113.78      3.28 o
   1  -4  10       27.23       28.86      1.63 o
   2  -4  10       80.93       81.84      2.26 o
   3  -4  10       58.34       61.26      1.54 o
   4  -4  10       34.03       35.32      1.43 o
   5  -4  10        6.30        6.02      0.76 o
   6  -4  10      111.35      114.66      2.14 o
   7  -4  10       82.01       90.24      2.23 o
   8  -4  10        2.70        2.19      1.17 o
   9  -4  10       13.83       12.88      1.63 o
  10  -4  10       22.20       28.63      1.63 o
  -8  -3  10        6.42        1.10      2.83 o
  -7  -3  10        2.68        1.61      1.93 o
  -6  -3  10       25.95       27.24      3.24 o
  -5  -3  10        0.78       -1.08      1.45 o
  -4  -3  10        2.69        0.48      1.59 o
  -3  -3  10       13.97       10.24      1.99 o
  -2  -3  10        4.91        3.27      1.22 o
  -1  -3  10      187.70      186.87      4.19 o
   0  -3  10       11.64       10.40      1.14 o
   1  -3  10       33.93       37.65      1.62 o
   2  -3  10      399.12      398.43      5.26 o
   3  -3  10      117.33      103.45      2.06 o
   4  -3  10       41.60       44.46      1.35 o
   5  -3  10      143.46      151.99      2.63 o
   6  -3  10      171.86      174.40      2.97 o
   7  -3  10        0.47        0.40      0.46 o
   8  -3  10       33.10       34.03      1.56 o
   9  -3  10       55.65       56.75      2.64 o
  10  -3  10       17.70       15.69      1.13 o
  11  -3  10        5.09        3.29      2.00 o
  -8  -2  10        8.73       15.53      4.04 o
  -7  -2  10       26.52       28.20      3.31 o
  -6  -2  10        0.43       -1.60      1.60 o
  -5  -2  10        0.95        1.94      1.74 o
  -4  -2  10        3.54        0.68      1.47 o
  -3  -2  10      207.36      196.18      7.09 o
  -2  -2  10       30.38       29.53      1.83 o
  -1  -2  10       60.59       67.04      2.36 o
   0  -2  10     1131.66     1110.50     14.25 o
   1  -2  10      171.58      175.38      4.07 o
   2  -2  10      140.83      136.68      2.22 o
   3  -2  10        6.71        7.90      0.83 o
   4  -2  10       61.83       66.92      1.80 o
   5  -2  10      186.38      183.00      2.91 o
   6  -2  10        1.13        0.29      0.38 o
   7  -2  10      171.83      168.50      2.99 o
   8  -2  10       91.19       92.09      2.05 o
   9  -2  10        4.17        2.77      0.49 o
  10  -2  10        0.01        0.69      0.46 o
  11  -2  10        4.00        4.62      0.61 o
  -8  -1  10        1.51       -0.75      2.79 o
  -7  -1  10        1.34        2.59      1.84 o
  -6  -1  10       12.02       12.47      2.57 o
  -5  -1  10       98.16      105.48      5.27 o
  -4  -1  10       31.65       32.44      3.00 o
  -3  -1  10       46.75       47.47      3.32 o
  -2  -1  10       62.33       60.37      2.43 o
  -1  -1  10      309.57      313.67      6.34 o
   0  -1  10        1.74        1.09      0.71 o
   1  -1  10      214.39      208.04      3.56 o
   2  -1  10      494.86      497.44      5.81 o
   3  -1  10      475.56      447.13      6.74 o
   4  -1  10       30.30       29.16      1.15 o
   5  -1  10        1.33       -0.36      0.40 o
   6  -1  10        4.53        2.27      0.46 o
   7  -1  10       65.34       69.92      1.24 o
   8  -1  10        6.29        4.78      0.58 o
   9  -1  10        0.01        0.27      0.37 o
  11  -1  10       13.23       13.14      1.27 o
  -8   0  10        1.60        2.21      5.73 o
  -7   0  10       12.11       14.40      2.73 o
  -6   0  10        2.16        3.61      1.93 o
  -5   0  10       36.37       44.13      4.20 o
  -4   0  10        5.00        3.29      1.73 o
  -3   0  10        4.81        7.05      1.71 o
  -2   0  10      251.41      250.41      5.49 o
  -1   0  10      203.80      196.58      4.51 o
   0   0  10      262.43      250.99      4.27 o
   1   0  10     1143.43     1093.30     13.56 o
   2   0  10      128.16      122.98      2.02 o
   3   0  10      372.29      364.53      5.68 o
   4   0  10        3.39        5.42      0.64 o
   5   0  10      323.71      317.51      4.86 o
   6   0  10      144.77      128.79      2.05 o
   7   0  10        0.17        0.36      0.53 o
   8   0  10       36.92       40.54      1.63 o
   9   0  10        3.84        3.46      2.08 o
  10   0  10       49.09       53.71      5.14 o
  -8   1  10        3.79        3.31      3.06 o
  -7   1  10        0.93        0.65      1.32 o
  -6   1  10       65.10       67.70      4.38 o
  -5   1  10        6.79       10.48      2.27 o
  -4   1  10       25.69       25.55      2.70 o
  -3   1  10        1.23       -0.21      1.19 o
  -2   1  10       74.01       93.06      3.70 o
  -1   1  10       70.64       72.72      2.26 o
   0   1  10       52.20       51.36      1.79 o
   1   1  10      138.29      135.69      2.67 o
   2   1  10       83.47       85.02      1.75 o
   3   1  10        4.10        4.08      0.49 o
   4   1  10       88.51       92.17      2.08 o
   5   1  10       94.61       79.09      1.59 o
   6   1  10       80.39       78.31      1.48 o
   7   1  10        0.26        0.18      0.45 o
   8   1  10       84.17       90.16      6.70 o
   9   1  10        0.57        1.23      1.77 o
  10   1  10        9.07       13.97      3.08 o
  -8   2  10        6.80        4.40      5.04 o
  -7   2  10        2.33       -1.77      1.77 o
  -6   2  10        0.02       -1.23      1.23 o
  -5   2  10        0.17       -0.95      1.53 o
  -4   2  10      242.05      250.39      8.57 o
  -3   2  10       11.59       11.52      2.01 o
  -2   2  10        0.01        0.19      1.02 o
  -1   2  10      225.24      224.21      5.67 o
   0   2  10      109.72      105.02      2.63 o
   1   2  10       11.68       10.20      0.87 o
   2   2  10       32.35       31.72      0.92 o
   3   2  10        9.71        9.53      0.70 o
   4   2  10      103.05       99.71      1.97 o
   5   2  10        8.97        8.69      0.61 o
   6   2  10      494.84      473.51      5.99 o
   7   2  10       80.90       76.41      1.73 o
   8   2  10        4.26        3.19      0.61 o
   9   2  10       16.35       17.88      3.43 o
  10   2  10       12.53       19.57      3.62 o
  -7   3  10       20.72       16.67      4.33 o
  -6   3  10       22.12       25.40      3.18 o
  -5   3  10        0.15       -0.68      1.20 o
  -4   3  10        8.29        7.99      1.78 o
  -3   3  10       22.30       23.43      2.54 o
  -2   3  10       48.90       50.04      2.82 o
  -1   3  10       63.75       72.23      2.56 o
   0   3  10       88.00       85.07      2.38 o
   1   3  10       29.91       29.21      1.49 o
   2   3  10        1.09        0.18      0.47 o
   3   3  10        8.75        7.95      0.51 o
   4   3  10       20.43       20.12      0.93 o
   5   3  10       47.44       46.20      1.27 o
   6   3  10       40.96       38.05      1.07 o
   7   3  10       47.63       49.91      1.10 o
   8   3  10        0.33       -0.18      0.40 o
   9   3  10       18.61       18.77      1.01 o
  10   3  10       10.52        9.21      0.74 o
  12   3  10       21.33       20.98      1.52 o
  -7   4  10        0.13        1.96      3.14 o
  -6   4  10       26.57       37.67      3.62 o
  -5   4  10        2.92        3.06      1.81 o
  -4   4  10        4.38        0.81      1.30 o
  -3   4  10       81.83       65.45      3.34 o
  -2   4  10        0.09        0.02      1.08 o
  -1   4  10        1.76        2.82      0.90 o
   0   4  10      209.00      184.10      4.34 o
   1   4  10        4.20        6.38      0.94 o
   2   4  10        1.74        0.69      0.66 o
   3   4  10        0.22        0.22      0.40 o
   4   4  10      371.15      359.97      5.44 o
   5   4  10      216.75      210.24      3.33 o
   6   4  10       74.25       68.50      1.53 o
   7   4  10       77.16       83.36      2.04 o
   8   4  10        0.89        1.20      0.40 o
   9   4  10       53.57       50.91      1.46 o
  10   4  10        5.91        6.08      0.60 o
  11   4  10       28.71       32.19      1.20 o
  -7   5  10       13.04       15.86      4.35 o
  -6   5  10        8.09       12.23      2.70 o
  -5   5  10       48.62       54.00      6.33 o
  -4   5  10        2.25        1.42      1.59 o
  -3   5  10       57.62       51.16      3.64 o
  -2   5  10        9.24        8.26      1.51 o
  -1   5  10        6.04        9.09      1.12 o
   0   5  10       50.91       53.39      2.03 o
   1   5  10       21.85       24.55      1.73 o
   2   5  10      102.26      103.05      2.79 o
   3   5  10       59.01       54.22      1.91 o
   4   5  10      337.38      329.54      5.82 o
   5   5  10        4.46        3.87      0.69 o
   6   5  10       67.41       68.94      1.71 o
   7   5  10       90.04       95.49      1.91 o
   8   5  10        5.60        5.71      0.83 o
   9   5  10        0.80        0.99      0.57 o
  10   5  10        1.53        1.84      0.61 o
  11   5  10        0.01        0.30      0.68 o
  -6   6  10        7.25        9.98      5.87 o
  -5   6  10       71.21       80.34      4.92 o
  -4   6  10        2.32        1.93      1.79 o
  -3   6  10        6.21        5.02      1.89 o
  -2   6  10       85.37       81.89      4.37 o
  -1   6  10       38.24       39.72      3.05 o
   0   6  10        7.78        8.50      1.64 o
   1   6  10       18.52       17.94      1.63 o
   2   6  10      196.69      184.84      4.79 o
   3   6  10       37.82       37.31      1.50 o
   4   6  10       47.74       44.79      1.83 o
   5   6  10      297.58      298.90      5.41 o
   6   6  10        0.47        0.55      0.67 o
   7   6  10       20.34       22.73      1.19 o
   8   6  10        5.10        4.65      0.84 o
   9   6  10       16.91       13.97      1.37 o
  10   6  10       31.92       34.51      3.88 o
  11   6  10        2.94        4.26      0.94 o
  -6   7  10        8.33        7.17      2.37 o
  -5   7  10        1.44        2.89      1.96 o
  -4   7  10        1.63        1.56      1.83 o
  -3   7  10       14.91       12.77      2.43 o
  -2   7  10       95.70      105.12      6.34 o
  -1   7  10       13.32       13.39      2.31 o
   0   7  10       45.95       42.28      6.51 o
   1   7  10       56.89       60.27      2.74 o
   2   7  10       49.84       48.76      2.38 o
   3   7  10      218.90      224.37      5.43 o
   4   7  10        0.46       -0.13      0.53 o
   5   7  10        1.20        3.02      0.99 o
   6   7  10       35.49       33.53      1.56 o
   7   7  10       18.28       21.34      2.15 o
   8   7  10       45.59       51.68      2.08 o
   9   7  10        6.80        6.60      2.14 o
  10   7  10       14.71        9.35      1.37 o
  11   7  10        0.29        1.92      0.97 o
  -5   8  10       16.93       16.49      2.99 o
  -4   8  10       20.57       16.70      2.85 o
  -3   8  10        4.93       10.27      3.04 o
  -2   8  10        3.87        5.53      1.96 o
  -1   8  10        1.79        0.66      1.65 o
   0   8  10      182.69      175.44      8.97 o
   1   8  10       39.21       36.62      2.29 o
   2   8  10        1.59        1.52      1.02 o
   3   8  10       90.89       90.96      3.20 o
   4   8  10       13.52       13.00      1.26 o
   5   8  10       38.08       39.61      2.67 o
   6   8  10       45.47       48.05      4.01 o
   7   8  10       32.70       32.83      2.36 o
   8   8  10       29.54       31.10      3.13 o
   9   8  10        1.13        0.74      1.12 o
  10   8  10        5.15        5.69      1.53 o
  -5   9  10       28.33       34.94      3.92 o
  -4   9  10        7.56        9.13      2.52 o
  -3   9  10       67.09       75.39     15.82 o
  -2   9  10       41.60       48.24      6.70 o
  -1   9  10      100.57      102.85      7.04 o
   0   9  10        1.78        3.12      2.29 o
   1   9  10       36.70       31.18      3.66 o
   2   9  10        4.89        5.16      1.30 o
   3   9  10      116.92      110.55      7.94 o
   4   9  10        0.01       -0.34      0.89 o
   5   9  10        1.72        2.67      1.34 o
   6   9  10       22.34       22.71      3.37 o
   7   9  10        5.06        4.58      2.37 o
   8   9  10        1.16        0.25      1.83 o
   9   9  10        1.65        1.48      1.89 o
  10   9  10        0.96        0.90      1.48 o
  -4  10  10        7.16        3.33      4.05 o
  -3  10  10       17.45       22.16      4.48 o
  -2  10  10       25.37       23.51      3.10 o
  -1  10  10       20.13       13.36      3.35 o
   0  10  10       44.02       38.78      4.45 o
   1  10  10       69.69       71.92      5.52 o
   2  10  10        3.34        1.44      2.02 o
   3  10  10        0.20        0.79      1.37 o
   4  10  10       64.52       67.19      2.87 o
   5  10  10        2.00       -1.02      2.02 o
   6  10  10        7.05        7.39      2.66 o
   7  10  10        5.80        2.98      2.29 o
   8  10  10        2.70        2.58      2.27 o
   9  10  10        7.51        9.55      2.58 o
  -3  11  10       21.55       23.62      4.84 o
  -2  11  10        0.15       -2.05      2.07 o
  -1  11  10        3.00        1.94      2.46 o
   0  11  10       13.94       14.45      3.37 o
   1  11  10        1.77        2.19      2.33 o
   2  11  10        7.60        7.18      2.60 o
   3  11  10        0.22       -0.40      1.83 o
   4  11  10       16.19       16.51      2.11 o
   5  11  10        3.21        2.44      1.87 o
   6  11  10        5.79        6.24      2.77 o
   7  11  10       11.38       18.07      3.48 o
   8  11  10        0.22       -0.62      2.00 o
  -2  12  10        0.01        2.71      2.66 o
  -1  12  10       14.42       19.50      4.16 o
   0  12  10        8.77        8.01      3.16 o
   1  12  10        1.20       -1.58      2.16 o
   2  12  10       17.37       16.92      3.41 o
   3  12  10        1.10        1.71      2.25 o
   4  12  10        0.06        2.77      2.04 o
   5  12  10        2.70        3.70      1.44 o
   6  12  10        1.61        1.48      2.77 o
   7  12  10        0.20       -2.16      2.33 o
   0  13  10       20.81       19.05      4.04 o
   1  13  10        1.40       -0.92      2.41 o
   2  13  10        8.67        9.53      3.08 o
   3  13  10        0.01        0.58      2.21 o
   4  13  10        0.85       -1.29      1.94 o
   5  13  10        4.72        4.12      1.96 o
  -2 -11  11       29.03       33.16      4.93 o
  -1 -11  11       24.79       23.40      4.37 o
   0 -11  11        0.50        0.58      2.35 o
   1 -11  11        3.01        3.75      2.73 o
   2 -11  11        3.48        2.69      2.54 o
   3 -11  11        0.05       -0.71      1.94 o
  -3 -10  11        2.05       -2.04      2.10 o
  -2 -10  11       10.57       12.47      3.52 o
  -1 -10  11       17.42       21.75      3.89 o
   0 -10  11       12.67       11.51      3.25 o
   1 -10  11       16.71       22.79      3.75 o
   2 -10  11       15.25       18.78      3.25 o
   3 -10  11        3.72        5.52      2.10 o
   4 -10  11       46.77       53.10      5.72 o
   5 -10  11        4.58        5.97      3.02 o
  -4  -9  11        9.81       10.57      2.52 o
  -3  -9  11       12.27       13.55      3.54 o
  -2  -9  11        0.03        1.46      2.31 o
  -1  -9  11       45.44       54.54      5.41 o
   0  -9  11       33.95       35.84      4.51 o
   1  -9  11        4.15        2.14      1.57 o
   2  -9  11       23.58       26.50      2.69 o
   3  -9  11        0.02       -0.61      1.36 o
   4  -9  11       43.61       44.94      5.00 o
   5  -9  11       17.27       13.59      3.43 o
   6  -9  11        4.86        8.01      2.94 o
   7  -9  11       13.75       17.69      3.23 o
  -5  -8  11        0.28        0.55      1.89 o
  -4  -8  11        5.59        2.54      1.94 o
  -3  -8  11        4.12        8.66      3.00 o
  -2  -8  11       18.37       20.30      3.89 o
  -1  -8  11        0.01       -0.79      1.89 o
   0  -8  11        4.62        4.16      1.73 o
   1  -8  11       12.39        9.20      1.70 o
   2  -8  11       11.50       13.13      1.71 o
   3  -8  11        7.66        6.90      1.25 o
   4  -8  11       15.94       15.53      3.27 o
   5  -8  11      112.79      120.90      7.45 o
   6  -8  11        7.42       10.82      2.76 o
   7  -8  11        1.11        2.62      1.27 o
   8  -8  11        2.04        1.53      1.10 o
  -6  -7  11        0.33       -0.14      1.86 o
  -5  -7  11        3.62        6.11      2.23 o
  -4  -7  11        1.72        1.89      2.01 o
  -3  -7  11       32.23       30.52      3.19 o
  -2  -7  11        3.79        2.52      2.23 o
  -1  -7  11        0.66       -0.27      1.44 o
   0  -7  11       84.47       92.93      4.74 o
   1  -7  11       44.84       45.16      2.95 o
   2  -7  11        3.56        5.28      1.15 o
   3  -7  11        0.15       -0.76      0.76 o
   4  -7  11        8.49        6.97      1.26 o
   5  -7  11       28.69       30.44      2.39 o
   6  -7  11        7.34        7.64      1.73 o
   7  -7  11        0.39        0.52      1.09 o
   8  -7  11       12.08       13.57      1.79 o
  -6  -6  11        0.15       -1.68      1.68 o
  -5  -6  11        1.07        2.18      1.89 o
  -4  -6  11        5.58        2.51      1.88 o
  -3  -6  11        1.86        2.90      2.20 o
  -2  -6  11      129.01      134.50      5.87 o
  -1  -6  11        7.11        3.36      1.69 o
   0  -6  11       99.54       98.70      3.86 o
   1  -6  11       34.60       37.79      2.07 o
   2  -6  11        9.36        9.63      1.28 o
   3  -6  11      123.90      120.74      3.25 o
   4  -6  11        0.35        1.20      0.82 o
   5  -6  11        2.29        2.69      1.74 o
   6  -6  11      101.44      107.93      4.13 o
   7  -6  11        1.47        1.44      1.09 o
   8  -6  11       19.30       24.90      2.03 o
   9  -6  11        0.48        2.01      0.93 o
  -7  -5  11        1.47        0.50      4.47 o
  -6  -5  11        4.31        4.20      2.19 o
  -5  -5  11        0.08       -1.21      2.70 o
  -4  -5  11       20.30       14.44      2.60 o
  -3  -5  11       47.64       42.64      9.30 o
  -2  -5  11      109.29      111.33      5.49 o
  -1  -5  11        6.96        7.26      1.60 o
   0  -5  11       55.76       53.14      2.43 o
   1  -5  11       61.25       67.00      2.57 o
   2  -5  11        0.03       -0.55      0.76 o
   3  -5  11      100.78       91.04      2.20 o
   4  -5  11        6.97        7.52      1.33 o
   5  -5  11      104.34      110.62      3.04 o
   6  -5  11       40.94       43.60      2.05 o
   7  -5  11       74.24       81.07      2.64 o
   8  -5  11        0.10        0.28      0.92 o
   9  -5  11       33.27       34.76      2.15 o
  10  -5  11        0.01        2.52      1.37 o
  -7  -4  11       11.87        9.81      2.72 o
  -6  -4  11       52.33       55.49      4.36 o
  -5  -4  11        6.28        5.39      2.06 o
  -4  -4  11       17.47       12.72      2.42 o
  -3  -4  11        1.92        4.82      1.81 o
  -2  -4  11        6.66        4.11      1.41 o
  -1  -4  11       29.65       25.48      2.22 o
   0  -4  11        6.24        6.16      1.30 o
   1  -4  11       54.43       58.37      2.35 o
   2  -4  11       22.12       22.28      1.48 o
   3  -4  11        2.68        2.96      0.74 o
   4  -4  11      152.66      158.84      5.37 o
   5  -4  11       14.44       13.27      1.03 o
   6  -4  11        0.04       -0.36      0.67 o
   7  -4  11       26.17       26.04      1.42 o
   8  -4  11       70.19       72.82      2.91 o
   9  -4  11       53.33       52.14      2.45 o
  10  -4  11        3.02        2.18      0.87 o
  -7  -3  11        6.68        5.25      2.24 o
  -6  -3  11        0.05        0.65      1.97 o
  -5  -3  11        0.02       -1.35      1.35 o
  -4  -3  11       49.54       53.71      3.95 o
  -3  -3  11       66.11       59.82      4.59 o
  -2  -3  11       35.67       32.39      5.59 o
  -1  -3  11        0.67       -0.80      0.80 o
   0  -3  11       13.29       13.79      1.42 o
   1  -3  11       71.60       69.31      2.52 o
   2  -3  11        0.01       -0.92      0.92 o
   3  -3  11      359.02      345.80      6.61 o
   4  -3  11      429.66      431.63      7.67 o
   5  -3  11        1.92        0.58      0.59 o
   6  -3  11       16.05       15.60      0.86 o
   7  -3  11       11.20       10.05      0.78 o
   8  -3  11       60.23       63.34      2.15 o
   9  -3  11       16.19       17.00      2.10 o
  10  -3  11        0.71        0.60      0.70 o
  -7  -2  11        0.07        1.69      2.03 o
  -6  -2  11       48.45       50.47      4.15 o
  -5  -2  11       53.61       53.93      4.67 o
  -4  -2  11       23.73       22.12      2.86 o
  -3  -2  11        0.45       -1.27      1.27 o
  -2  -2  11       19.40       16.09      2.31 o
  -1  -2  11      161.67      164.71      4.26 o
   0  -2  11        0.68        2.72      2.87 o
   1  -2  11        2.14        1.96      0.91 o
   2  -2  11      238.22      232.14      4.31 o
   3  -2  11        0.09        0.70      0.78 o
   4  -2  11        3.90        3.61      0.91 o
   5  -2  11        6.77        6.09      0.74 o
   6  -2  11      119.08      118.29      2.75 o
   7  -2  11       51.01       50.68      1.79 o
   8  -2  11        6.86       10.41      0.81 o
   9  -2  11       95.51      102.31      2.13 o
  10  -2  11        0.58        1.53      0.46 o
  11  -2  11        0.02        0.81      0.51 o
  -7  -1  11        3.87        4.87      2.14 o
  -6  -1  11       27.56       25.55      3.25 o
  -5  -1  11       21.00       21.72      3.00 o
  -4  -1  11        1.54        0.94      1.60 o
  -3  -1  11       77.76       76.80      5.58 o
  -2  -1  11       19.18       16.68      2.23 o
  -1  -1  11        0.02        1.18      0.94 o
   0  -1  11       64.36       64.07      2.49 o
   1  -1  11      125.26      128.53      3.42 o
   2  -1  11      223.44      206.19      3.94 o
   3  -1  11      169.09      160.32      3.76 o
   4  -1  11      786.00      771.99     10.84 o
   5  -1  11       27.68       24.79      1.12 o
   6  -1  11       12.20       14.72      0.74 o
   7  -1  11        9.05        7.85      0.67 o
   8  -1  11        7.47        5.86      0.74 o
   9  -1  11       41.53       38.38      1.54 o
  10  -1  11        0.01       -0.27      0.46 o
  -7   0  11        1.89        2.49      2.00 o
  -6   0  11        0.53       -0.96      3.06 o
  -5   0  11      136.70      133.46      6.22 o
  -4   0  11       30.28       28.76      2.97 o
  -3   0  11       66.01       76.63      4.35 o
  -2   0  11       63.44       72.60      4.00 o
  -1   0  11      143.85      142.40      3.85 o
   0   0  11      149.59      154.96      4.43 o
   1   0  11        1.53        2.12      0.73 o
   2   0  11        0.06        0.22      0.55 o
   3   0  11      115.37      119.84      3.11 o
   4   0  11       76.90       73.69      1.98 o
   5   0  11        1.02       -0.65      0.65 o
   6   0  11       13.91       12.70      0.80 o
   7   0  11      184.02      190.98      2.99 o
   8   0  11       22.37       22.66      1.15 o
   9   0  11        2.82        3.45      1.30 o
  -7   1  11        4.41        0.90      1.73 o
  -6   1  11       11.41       10.39      2.51 o
  -5   1  11       46.50       43.01      3.75 o
  -4   1  11       15.88       18.70      5.40 o
  -3   1  11        7.18        4.36      1.74 o
  -2   1  11       25.54       23.40      2.57 o
  -1   1  11        3.07        2.76      1.79 o
   0   1  11       98.76      101.94      3.45 o
   1   1  11       16.32       17.55      1.22 o
   2   1  11       13.54       12.83      1.15 o
   3   1  11      107.88      105.31      3.04 o
   4   1  11       58.93       61.91      1.78 o
   5   1  11      453.81      440.74      6.58 o
   6   1  11      143.92      138.30      2.61 o
   7   1  11       76.43       65.83      2.04 o
   8   1  11        0.14        0.24      0.47 o
   9   1  11       24.43       23.26      2.07 o
  -7   2  11        6.47        9.48      2.65 o
  -6   2  11        0.11       -0.85      1.57 o
  -5   2  11        3.55        4.62      1.88 o
  -4   2  11       36.77       33.81      3.19 o
  -3   2  11        1.14        2.55      1.61 o
  -2   2  11      207.66      225.53     16.71 o
  -1   2  11        0.05       -0.11      0.81 o
   0   2  11       18.33       18.39      2.23 o
   1   2  11      156.28      145.13      4.06 o
   2   2  11       79.40       78.83      2.18 o
   3   2  11       82.83       78.90      2.46 o
   4   2  11       14.35       14.94      1.13 o
   5   2  11       57.42       57.57      1.48 o
   6   2  11        2.42        1.76      0.47 o
   7   2  11        6.64        8.19      0.53 o
   8   2  11      132.82      128.68      2.58 o
   9   2  11        2.31        3.36      0.65 o
  -7   3  11        4.96        7.04      3.66 o
  -6   3  11       11.06       10.55      2.71 o
  -5   3  11        0.29        0.02      1.36 o
  -4   3  11      109.78      114.16      4.65 o
  -3   3  11        3.90        5.35      1.74 o
  -2   3  11       37.62       33.32      7.26 o
  -1   3  11       47.64       42.09      2.13 o
   0   3  11       30.90       36.72      2.13 o
   1   3  11       73.37       81.17      2.97 o
   2   3  11        0.34        0.26      0.66 o
   3   3  11      156.34      165.16      3.54 o
   4   3  11       71.72       73.96      2.01 o
   5   3  11       84.52       81.86      1.83 o
   6   3  11       83.80       84.35      1.76 o
   7   3  11        0.42       -0.25      0.42 o
   8   3  11       21.84       18.30      1.02 o
   9   3  11       20.64       18.48      1.09 o
  10   3  11       51.23       58.33      1.95 o
  -6   4  11       39.38       43.88      7.43 o
  -5   4  11        0.31       -0.92      1.74 o
  -4   4  11       35.74       49.29      3.24 o
  -3   4  11        7.12        2.68      1.40 o
  -2   4  11      139.61      144.65      6.80 o
  -1   4  11      175.24      184.24      8.09 o
   0   4  11       44.90       37.62      2.20 o
   1   4  11       72.92       66.07      2.70 o
   2   4  11      416.95      378.17      7.91 o
   3   4  11       17.30       15.84      0.90 o
   4   4  11       35.52       37.65      1.60 o
   5   4  11       14.47       13.21      0.86 o
   6   4  11       76.22       78.44      2.49 o
   7   4  11        3.08        4.89      0.65 o
   8   4  11       10.32       11.34      1.10 o
   9   4  11       20.74       19.23      1.57 o
  10   4  11        1.23        1.27      0.51 o
  11   4  11        0.10        1.08      0.48 o
  -6   5  11        1.61       -2.61      4.16 o
  -5   5  11       14.88       18.63      3.01 o
  -4   5  11        1.05        2.01      1.92 o
  -3   5  11        1.49        2.44      2.86 o
  -2   5  11        9.83        9.81      1.78 o
  -1   5  11       10.48       10.12      2.64 o
   0   5  11        6.10        7.20      1.70 o
   1   5  11      162.55      153.82      4.44 o
   2   5  11      217.16      220.70      5.42 o
   3   5  11       55.72       53.30      1.90 o
   4   5  11        1.78        2.99      0.83 o
   5   5  11       66.11       67.43      2.13 o
   6   5  11        0.30        0.61      0.63 o
   7   5  11        6.94        5.55      1.22 o
   8   5  11       56.58       49.52      1.75 o
   9   5  11       93.56       91.01      2.52 o
  10   5  11        8.20        9.78      1.07 o
  11   5  11        5.18        6.16      0.90 o
  -6   6  11        0.17       -1.62      1.62 o
  -5   6  11        1.50        1.26      1.96 o
  -4   6  11       33.94       48.41      4.02 o
  -3   6  11       53.15       64.10      7.17 o
  -2   6  11        4.91        5.37      1.85 o
  -1   6  11      123.50      118.76      7.16 o
   0   6  11       30.67       30.50      2.65 o
   1   6  11       75.88       79.90      3.17 o
   2   6  11       43.35       38.74      2.79 o
   3   6  11        4.63        2.63      1.04 o
   4   6  11      112.04      116.78      3.54 o
   5   6  11        9.82        8.88      1.05 o
   6   6  11       51.35       51.60      1.91 o
   7   6  11       76.19       85.03      2.72 o
   8   6  11        2.88        4.61      1.18 o
   9   6  11       14.66       14.82      1.50 o
  10   6  11        3.52        5.89      1.83 o
  11   6  11        2.61        3.60      1.35 o
  -5   7  11       10.78        9.20      4.33 o
  -4   7  11        7.96        8.66      4.89 o
  -3   7  11        6.09        6.14      2.22 o
  -2   7  11       10.75       11.85      2.37 o
  -1   7  11       72.20       68.96      5.60 o
   0   7  11       42.55       42.90      4.29 o
   1   7  11       32.69       33.02      2.20 o
   2   7  11       42.81       39.57      2.28 o
   3   7  11        6.80        4.29      1.12 o
   4   7  11       16.92       14.81      2.88 o
   5   7  11        3.49        5.32      1.07 o
   6   7  11        1.29       -0.22      1.11 o
   7   7  11       72.90       72.42      5.40 o
   8   7  11       45.17       46.32      2.92 o
   9   7  11        2.84        3.90      1.22 o
  10   7  11        0.30        0.76      0.97 o
  -5   8  11       20.87       27.75      4.52 o
  -4   8  11        0.13       -0.48      1.78 o
  -3   8  11       27.46       25.41      3.72 o
  -2   8  11       39.47       40.38      3.57 o
  -1   8  11        0.00       -0.48      1.94 o
   0   8  11       22.08       25.67      3.68 o
   1   8  11        0.06       -0.42      1.33 o
   2   8  11      107.19      111.59      3.89 o
   3   8  11       29.50       27.38      2.32 o
   4   8  11       12.46       14.27      1.71 o
   5   8  11       46.34       52.56      3.08 o
   6   8  11        4.61        8.28      2.50 o
   7   8  11        0.43        0.79      1.21 o
   8   8  11        5.96        6.17      1.50 o
   9   8  11        8.56        8.79      1.65 o
  10   8  11        0.08        0.70      1.04 o
  -4   9  11       27.65       30.83      3.68 o
  -3   9  11        1.88        2.57      1.81 o
  -2   9  11       15.54       10.32      3.16 o
  -1   9  11        1.46        1.81      2.31 o
   0   9  11      174.76      200.40     10.20 o
   1   9  11        0.02        2.37      2.16 o
   2   9  11       67.68       70.82      3.85 o
   3   9  11       24.91       25.94      1.96 o
   4   9  11        7.34        7.24      1.22 o
   5   9  11       39.40       37.64      4.16 o
   6   9  11        2.58        6.08      2.58 o
   7   9  11        2.43        1.37      2.06 o
   8   9  11       11.88       17.13      3.10 o
   9   9  11        3.08        3.31      1.67 o
  -3  10  11        0.37       -0.13      1.96 o
  -2  10  11        2.45        6.06      3.02 o
  -1  10  11        8.60        8.76      3.04 o
   0  10  11        1.71        4.75      2.58 o
   1  10  11       12.59       11.82      2.96 o
   2  10  11        9.50        8.06      2.64 o
   3  10  11       59.76       67.65      6.42 o
   4  10  11        0.40        1.32      1.32 o
   5  10  11        1.89        0.52      2.35 o
   6  10  11       17.37       16.76      3.37 o
   7  10  11        5.01        2.06      2.44 o
   8  10  11        0.35       -0.87      2.06 o
  -2  11  11        0.02        1.81      2.46 o
  -1  11  11        1.93        1.96      2.64 o
   0  11  11       13.39       16.49      3.68 o
   1  11  11       37.28       41.76      4.73 o
   2  11  11        0.01        3.31      2.44 o
   3  11  11        6.62        3.33      2.19 o
   4  11  11        5.88        4.96      1.66 o
   5  11  11        3.53        5.58      2.98 o
   6  11  11       10.71       10.18      3.25 o
   7  11  11        0.18       -0.31      2.25 o
   0  12  11        4.39        5.52      2.98 o
   1  12  11        3.26        2.50      2.52 o
   2  12  11        3.56        4.48      2.60 o
   3  12  11       26.88       28.56      3.75 o
   4  12  11        5.34        7.83      2.27 o
   6  12  11       19.36       20.88      4.10 o
  -1 -10  12       17.74       19.65      4.00 o
   0 -10  12        0.91        1.54      2.48 o
   1 -10  12        1.19       -0.56      2.46 o
   2 -10  12        0.36       -0.85      1.98 o
   3 -10  12        7.83        8.22      2.06 o
  -3  -9  12        4.60        7.60      3.29 o
  -2  -9  12        0.85        1.31      2.50 o
  -1  -9  12       19.43       27.56      4.37 o
   0  -9  12        7.21        2.62      2.27 o
   1  -9  12       54.73       69.13      5.64 o
   2  -9  12       39.18       40.63      3.98 o
   3  -9  12        6.32        2.31      1.63 o
   4  -9  12       33.14       36.03      4.85 o
   5  -9  12        0.42       -0.25      2.37 o
  -4  -8  12        1.19       -0.50      2.41 o
  -3  -8  12        0.17       -0.85      2.14 o
  -2  -8  12        0.04        3.68      2.41 o
  -1  -8  12       71.44       73.65      6.18 o
   0  -8  12        5.37        5.89      1.91 o
   1  -8  12       18.19       13.59      2.87 o
   2  -8  12        5.77        6.62      1.81 o
   3  -8  12        6.30        7.71      1.56 o
   4  -8  12       48.66       50.92      5.31 o
   5  -8  12        0.32        1.89      2.41 o
   6  -8  12        6.14        7.22      2.87 o
   7  -8  12        9.19        6.68      2.39 o
  -5  -7  12        7.57        7.79      2.53 o
  -4  -7  12        3.89        1.60      1.81 o
  -3  -7  12        1.82        0.04      2.19 o
  -2  -7  12        0.04        1.81      2.31 o
  -1  -7  12       27.93       23.36      3.77 o
   0  -7  12        3.69        4.00      1.67 o
   1  -7  12        1.43        1.41      1.31 o
   2  -7  12       38.94       40.07      3.27 o
   3  -7  12        2.97        2.15      1.23 o
   4  -7  12       13.50       13.68      3.27 o
   5  -7  12       20.47       21.62      3.14 o
   6  -7  12       11.47       10.62      1.78 o
   7  -7  12        1.68        1.80      1.27 o
   8  -7  12        0.39        0.40      1.48 o
  -5  -6  12        3.74        6.51      2.40 o
  -4  -6  12        0.22       -0.19      1.85 o
  -3  -6  12        3.41        8.35      2.91 o
  -2  -6  12        0.04        0.96      2.10 o
  -1  -6  12        5.10        4.96      2.54 o
   0  -6  12       23.22       22.03      2.61 o
   1  -6  12        0.56        1.25      1.24 o
   2  -6  12       36.20       35.72      2.01 o
   3  -6  12       20.81       19.10      1.31 o
   4  -6  12        6.61        7.08      2.62 o
   5  -6  12       95.02       89.16      6.08 o
   6  -6  12        0.26       -0.33      1.08 o
   7  -6  12        6.27        6.67      1.45 o
   8  -6  12        6.74        7.03      1.43 o
  -6  -5  12        2.65        3.37      2.30 o
  -5  -5  12        0.40       -0.55      1.54 o
  -4  -5  12        4.98        3.65      2.15 o
  -3  -5  12        5.20        3.48      2.46 o
  -2  -5  12        2.95        0.70      1.77 o
  -1  -5  12        3.64        5.39      2.73 o
   0  -5  12       36.65       40.19      2.64 o
   1  -5  12        0.27        0.07      0.93 o
   2  -5  12       10.28        7.92      1.21 o
   3  -5  12      202.23      207.05      7.18 o
   4  -5  12        3.26        4.74      1.65 o
   5  -5  12       37.43       39.95      4.08 o
   6  -5  12       17.91       15.69      1.85 o
   7  -5  12       15.60       15.29      1.70 o
   8  -5  12        7.80        8.29      1.38 o
   9  -5  12        5.94        7.12      1.21 o
  -6  -4  12        9.67        9.98      2.71 o
  -5  -4  12        0.88        1.67      1.85 o
  -4  -4  12       12.27        9.65      2.38 o
  -3  -4  12        3.69        0.09      1.58 o
  -2  -4  12        1.54        2.66      2.31 o
  -1  -4  12        0.44       -0.87      1.44 o
   0  -4  12        0.13       -0.27      0.90 o
   1  -4  12       17.27       16.27      1.50 o
   2  -4  12       47.31       43.49      2.03 o
   3  -4  12       61.87       56.66      2.84 o
   4  -4  12        0.47        0.33      0.88 o
   5  -4  12       43.88       47.80      3.40 o
   6  -4  12       44.56       45.40      2.30 o
   7  -4  12       17.36       19.56      3.87 o
   8  -4  12        0.00       -0.30      0.88 o
   9  -4  12        0.68        1.63      1.67 o
  -6  -3  12       25.28       25.87      3.43 o
  -5  -3  12        9.24       12.07      2.61 o
  -4  -3  12       14.65       10.75      2.43 o
  -3  -3  12       11.65       11.50      2.43 o
  -2  -3  12       19.55       18.42      3.39 o
  -1  -3  12       10.12        8.62      2.48 o
   0  -3  12      140.95      136.91      3.91 o
   1  -3  12       53.28       57.02      2.36 o
   2  -3  12       30.81       32.42      1.76 o
   3  -3  12       22.60       17.84      2.40 o
   4  -3  12        1.26        1.89      1.01 o
   5  -3  12      127.50      125.13      3.28 o
   6  -3  12       31.20       33.23      2.23 o
   7  -3  12        0.18        1.07      0.65 o
   8  -3  12       39.36       37.13      2.05 o
   9  -3  12        0.38        0.08      0.73 o
  10  -3  12        8.05        5.85      0.99 o
  -6  -2  12        2.62        2.35      2.08 o
  -5  -2  12        7.73        6.57      2.31 o
  -4  -2  12       43.95       48.57      7.42 o
  -3  -2  12       33.77       30.70      3.11 o
  -2  -2  12       38.45       38.03      4.33 o
  -1  -2  12       10.62        7.19      1.96 o
   0  -2  12        1.73        0.28      0.90 o
   1  -2  12       54.70       54.60      2.29 o
   2  -2  12        0.26        0.62      0.91 o
   3  -2  12      145.47      144.26      4.42 o
   4  -2  12      117.61      121.31      3.25 o
   5  -2  12       46.98       45.35      2.13 o
   6  -2  12        1.84        1.39      1.78 o
   7  -2  12        1.95        0.35      1.36 o
   8  -2  12       59.62       56.50      1.91 o
   9  -2  12        1.90        3.07      0.54 o
  10  -2  12        2.17        2.21      1.53 o
  -6  -1  12        0.41        2.26      2.08 o
  -5  -1  12        7.70        8.50      2.36 o
  -4  -1  12       61.90       69.03      7.07 o
  -3  -1  12       20.22       23.62      4.98 o
  -2  -1  12       23.60       26.67      3.73 o
  -1  -1  12      489.39      476.53     15.74 o
   0  -1  12       52.47       50.51      2.30 o
   1  -1  12      105.35       97.58      3.04 o
   2  -1  12        1.41        1.42      0.81 o
   3  -1  12       11.45       13.12      1.28 o
   4  -1  12        2.13        2.79      0.91 o
   5  -1  12       10.52        9.21      1.48 o
   6  -1  12      299.34      283.84      5.35 o
   7  -1  12       28.32       29.03      1.25 o
   8  -1  12        0.63        1.62      0.55 o
   9  -1  12        0.29        0.28      0.47 o
  10  -1  12        7.40        8.12      0.59 o
  -6   0  12       56.75       64.60      4.79 o
  -5   0  12        2.89        2.26      2.01 o
  -4   0  12        4.19        3.45      1.83 o
  -3   0  12       37.60       43.82      7.50 o
  -2   0  12       72.65       56.83      5.16 o
  -1   0  12       61.75       63.62      3.72 o
   0   0  12       11.97       11.01      1.50 o
   1   0  12       17.10       19.41      1.50 o
   2   0  12       34.38       33.41      1.69 o
   3   0  12       31.68       29.05      2.36 o
   4   0  12      155.34      162.07      5.36 o
   5   0  12       16.61       21.01      1.60 o
   6   0  12      117.32      120.03      2.54 o
   7   0  12        6.12        8.75      1.05 o
   8   0  12        5.83        4.10      0.77 o
   9   0  12       50.99       46.77      1.43 o
  10   0  12        9.26       10.20      0.84 o
  -6   1  12       29.06       38.40      3.93 o
  -5   1  12       19.67       24.70      3.23 o
  -4   1  12        0.60        0.31      1.60 o
  -3   1  12       80.12       78.28      7.99 o
  -2   1  12       51.29       61.32      5.29 o
  -1   1  12       72.68       66.64      6.59 o
   0   1  12      132.07      125.48      4.06 o
   1   1  12        1.52        1.69      0.97 o
   2   1  12        7.83        8.88      1.09 o
   3   1  12        0.23        0.22      0.76 o
   4   1  12      142.08      139.12      3.58 o
   5   1  12      122.45      113.73      3.02 o
   6   1  12       11.93       12.67      0.86 o
   7   1  12       81.59       81.72      2.11 o
   8   1  12        5.29        3.60      0.92 o
   9   1  12        3.06        2.62      0.70 o
  10   1  12        2.79        2.31      0.60 o
  -6   2  12       13.80       12.00      2.39 o
  -5   2  12      114.32      132.78      9.21 o
  -4   2  12        7.11        6.67      2.18 o
  -3   2  12        3.69        2.61      1.74 o
  -2   2  12       25.27       25.15      3.68 o
  -1   2  12       83.93       93.78      6.05 o
   0   2  12       84.35       84.85      3.29 o
   1   2  12       10.88        9.47      1.34 o
   2   2  12      121.35      110.85      3.37 o
   3   2  12       26.79       27.54      1.62 o
   4   2  12       15.41       13.41      1.22 o
   5   2  12       62.24       63.69      2.17 o
   6   2  12        0.04        0.42      0.52 o
   7   2  12       29.46       32.04      1.21 o
   8   2  12        0.18        0.29      0.48 o
   9   2  12       66.53       68.02      1.84 o
  10   2  12       86.52       86.06      2.55 o
  -6   3  12        0.60       -0.29      3.09 o
  -5   3  12       25.13       22.74      2.79 o
  -4   3  12        0.40       -1.75      2.29 o
  -3   3  12        2.22        1.62      1.58 o
  -2   3  12      121.57      114.51      7.29 o
  -1   3  12        3.58        3.58      2.06 o
   0   3  12        0.02        0.46      0.96 o
   1   3  12       79.26       71.11      2.88 o
   2   3  12       10.84       10.94      1.27 o
   3   3  12        6.25        6.86      1.10 o
   4   3  12       36.24       31.23      1.66 o
   5   3  12      193.46      206.45      4.41 o
   6   3  12       25.61       25.87      1.71 o
   7   3  12       57.15       51.63      1.85 o
   8   3  12       73.69       71.43      3.55 o
   9   3  12       10.25       11.32      0.84 o
  10   3  12       21.87       22.72      1.08 o
  11   3  12        0.00       -0.21      0.53 o
  -6   4  12        0.03       -1.27      1.91 o
  -5   4  12       39.25       44.56      4.10 o
  -4   4  12       58.53       59.61      3.58 o
  -3   4  12       24.05       29.36      2.63 o
  -2   4  12        7.89       12.68      3.08 o
  -1   4  12       41.34       36.66      3.98 o
   0   4  12      117.09      114.80      3.99 o
   1   4  12      164.81      179.33      5.82 o
   2   4  12        9.72        8.21      1.22 o
   3   4  12       23.47       23.54      1.45 o
   4   4  12       21.71       22.39      2.74 o
   5   4  12        5.77        8.62      0.97 o
   6   4  12        1.30       -0.05      0.74 o
   7   4  12       17.86       19.06      1.18 o
   8   4  12       76.91       76.18      2.66 o
   9   4  12       24.47       29.70      1.68 o
  10   4  12       19.64       24.18      1.98 o
  -5   5  12        0.32        0.75      1.83 o
  -4   5  12        6.23        6.08      2.30 o
  -3   5  12        5.03        8.69      2.26 o
  -2   5  12       73.61       69.26      5.77 o
  -1   5  12       31.45       28.00      3.77 o
   0   5  12       56.40       56.39      5.24 o
   1   5  12       24.71       29.61      2.07 o
   2   5  12       23.37       18.63      1.68 o
   3   5  12       24.52       26.62      1.62 o
   4   5  12       60.35       62.17      2.59 o
   5   5  12       47.59       44.97      2.12 o
   6   5  12      190.92      199.11      4.72 o
   7   5  12       19.25       19.39      1.32 o
   8   5  12       17.20       16.20      1.48 o
   9   5  12       11.80       11.78      1.32 o
  10   5  12       20.65       22.24      3.31 o
  -5   6  12        2.48        1.64      2.64 o
  -4   6  12       25.12       29.30      3.52 o
  -3   6  12        6.96       12.97      2.61 o
  -2   6  12      105.78      132.22      8.26 o
  -1   6  12        5.52        5.50      2.41 o
   0   6  12        2.73        2.02      2.16 o
   1   6  12      274.34      289.03      8.66 o
   2   6  12       31.52       33.76      3.04 o
   3   6  12       45.63       46.10      2.20 o
   4   6  12        0.05        0.55      1.19 o
   5   6  12       51.28       54.77      2.43 o
   6   6  12       72.86       90.08      3.79 o
   7   6  12        0.36        0.20      0.79 o
   8   6  12       16.59       18.91      4.16 o
   9   6  12        3.34        2.11      1.41 o
  10   6  12        0.91        2.01      1.17 o
  -4   7  12        1.81        4.09      3.02 o
  -3   7  12       14.60       12.54      3.23 o
  -2   7  12       11.40       11.37      3.23 o
  -1   7  12       11.34       10.95      2.98 o
   0   7  12       24.52       24.58      3.58 o
   1   7  12      233.12      245.45     11.54 o
   2   7  12        5.67        3.93      1.24 o
   3   7  12        7.47        6.74      1.64 o
   4   7  12       81.06       74.49      6.77 o
   5   7  12        4.05        0.31      2.04 o
   6   7  12        2.91        3.43      2.12 o
   7   7  12       16.80       17.24      1.93 o
   8   7  12        0.01        0.28      1.15 o
   9   7  12        4.63        4.73      1.32 o
  10   7  12        1.23        4.27      1.69 o
  -4   8  12        0.00       -0.02      2.33 o
  -3   8  12       17.15       10.64      3.52 o
  -2   8  12       30.56       35.18      4.62 o
  -1   8  12       34.88       35.80      4.48 o
   0   8  12       19.85       19.44      3.60 o
   1   8  12        2.59        1.04      2.08 o
   2   8  12       13.81       18.01      2.29 o
   3   8  12       15.66       15.22      1.61 o
   4   8  12       51.79       52.59      4.55 o
   5   8  12        2.81        1.52      2.25 o
   6   8  12        2.06        2.50      2.21 o
   7   8  12        6.79        3.91      2.31 o
   8   8  12        0.25       -0.58      1.79 o
   9   8  12       11.89       12.59      2.44 o
  -3   9  12       12.75       11.51      3.48 o
  -2   9  12       37.13       34.43      4.85 o
  -1   9  12       23.29       27.89      4.33 o
   0   9  12        3.01        4.91      2.46 o
   1   9  12        4.61        3.64      2.37 o
   2   9  12       91.54      102.52      6.33 o
   3   9  12        1.98        1.27      1.43 o
   4   9  12        4.43        3.43      2.05 o
   5   9  12       10.85       12.76      3.16 o
   6   9  12        5.31        3.02      2.33 o
   7   9  12        2.13        0.85      2.25 o
   8   9  12        5.81        1.02      2.00 o
  -2  10  12        0.60        1.85      2.64 o
  -1  10  12       23.16       25.10      4.23 o
   0  10  12       76.92       84.16      6.68 o
   1  10  12        0.66        0.67      2.08 o
   2  10  12        0.61        0.44      2.00 o
   3  10  12        0.03        1.73      1.85 o
   4  10  12       14.48       13.40      1.73 o
   5  10  12        9.57       10.03      3.21 o
   6  10  12        3.11        3.52      2.58 o
   7  10  12       14.83       13.99      3.35 o
   0  11  12       10.61       10.05      3.41 o
   1  11  12        4.86        5.20      2.69 o
   2  11  12       17.91       16.99      3.39 o
   3  11  12       12.67       13.32      2.69 o
   4  11  12        9.91       11.18      2.10 o
   5  11  12        0.51       -1.31      2.54 o
   6  11  12       12.66       20.25      4.00 o
   3  12  12        0.31        0.94      2.12 o
  -1  -9  13        5.72        2.54      2.69 o
   0  -9  13        0.89       -0.37      2.33 o
   1  -9  13        0.07       -0.08      2.25 o
   2  -9  13       10.99       15.63      2.87 o
   4  -9  13        2.55        5.68      3.39 o
  -2  -8  13       37.15       36.32      4.77 o
  -1  -8  13        1.75        2.75      2.31 o
   0  -8  13        1.60       -2.10      2.10 o
   1  -8  13       40.94       42.24      4.37 o
   2  -8  13        0.82       -0.15      1.89 o
   3  -8  13        4.50        8.18      3.56 o
   4  -8  13        7.02        3.14      2.87 o
   5  -8  13        6.61        4.85      2.96 o
  -3  -7  13        1.74       -0.79      2.06 o
  -2  -7  13        0.75        0.17      2.12 o
  -1  -7  13        5.08        1.62      2.50 o
   0  -7  13        2.94        1.75      2.35 o
   1  -7  13        0.51        4.68      2.29 o
   2  -7  13        4.23        4.44      1.61 o
   3  -7  13       16.68       23.19      4.10 o
   4  -7  13       95.22      105.91      7.37 o
   5  -7  13       15.61       15.92      3.58 o
   6  -7  13       12.87       15.97      3.50 o
   7  -7  13        0.02       -0.05      1.11 o
  -4  -6  13        2.98        4.23      2.83 o
  -3  -6  13        2.87        2.31      2.52 o
  -2  -6  13        0.27        2.12      2.23 o
  -1  -6  13       13.59       13.34      2.44 o
   0  -6  13       28.81       24.94      2.84 o
   1  -6  13       17.48       15.69      4.05 o
   2  -6  13       15.17       18.64      2.22 o
   3  -6  13        2.82        0.46      2.35 o
   4  -6  13       11.89       11.01      3.21 o
   5  -6  13        0.04       -0.52      2.06 o
   6  -6  13       10.39       16.03      3.33 o
   7  -6  13        1.74       -0.04      1.15 o
  -4  -5  13        0.22       -0.92      2.16 o
  -3  -5  13       15.21       17.92      3.81 o
  -2  -5  13        0.03        1.94      2.08 o
  -1  -5  13        3.38        3.84      1.82 o
   0  -5  13       31.75       32.36      3.83 o
   1  -5  13        2.01        1.81      1.30 o
   2  -5  13       59.56       57.94      2.67 o
   3  -5  13        1.33       -1.85      1.96 o
   4  -5  13        4.53        4.10      2.48 o
   5  -5  13       87.08       91.82      6.29 o
   6  -5  13        6.12        5.45      2.44 o
   7  -5  13        0.08       -1.02      1.02 o
   8  -5  13       13.39       18.98      1.82 o
  -5  -4  13        0.06        3.58      3.28 o
  -4  -4  13        1.05        1.21      2.37 o
  -3  -4  13       24.63       17.55      3.77 o
  -2  -4  13        0.27       -0.58      2.02 o
  -1  -4  13        0.56       -1.55      1.74 o
   0  -4  13       78.12       84.66      8.00 o
   1  -4  13        2.47       -0.14      0.89 o
   2  -4  13        5.56        4.46      1.38 o
   3  -4  13       26.16       27.30      2.18 o
   4  -4  13       54.23       50.42      4.62 o
   5  -4  13       52.83       50.21      4.56 o
   6  -4  13        0.06       -1.33      1.75 o
   7  -4  13       11.23       10.89      2.54 o
   8  -4  13        0.08       -0.86      0.86 o
   9  -4  13        0.00        0.62      0.92 o
  -5  -3  13        2.03        2.52      2.15 o
  -4  -3  13        5.08        0.76      1.81 o
  -3  -3  13        1.58        6.33      2.79 o
  -2  -3  13        1.50       -1.33      1.89 o
  -1  -3  13       27.28       32.72      4.04 o
   0  -3  13       38.77       37.32      2.56 o
   1  -3  13       22.97       24.83      1.81 o
   2  -3  13        2.72        2.77      0.96 o
   3  -3  13       13.07       10.29      1.55 o
   4  -3  13        3.47        4.70      2.25 o
   5  -3  13       42.87       42.99      4.10 o
   6  -3  13        9.39        8.99      2.44 o
   7  -3  13       49.23       47.59      4.02 o
   8  -3  13       18.85       17.61      1.70 o
   9  -3  13        2.40        2.37      1.00 o
  -5  -2  13        6.27        4.38      2.43 o
  -4  -2  13        1.15       -1.04      1.69 o
  -3  -2  13        2.44        3.35      2.52 o
  -2  -2  13       18.10       20.77      3.73 o
  -1  -2  13        0.20       -2.00      2.00 o
   0  -2  13        8.43        8.01      1.65 o
   1  -2  13        6.91       10.96      1.40 o
   2  -2  13       86.67       88.23      3.93 o
   3  -2  13       30.40       30.43      2.25 o
   4  -2  13        2.43        2.83      1.37 o
   5  -2  13      177.41      171.46      8.16 o
   6  -2  13       71.52       76.03      3.28 o
   7  -2  13       14.81       11.24      2.33 o
   8  -2  13        2.13        1.37      1.62 o
   9  -2  13        1.12        1.22      0.79 o
  -5  -1  13        3.45        1.81      3.36 o
  -4  -1  13       14.14       14.06      3.39 o
  -3  -1  13        5.46        9.14      3.00 o
  -2  -1  13      138.97      135.66      8.24 o
  -1  -1  13       78.89       82.83      6.10 o
   0  -1  13        4.46        2.79      1.61 o
   1  -1  13       12.82       13.95      1.46 o
   2  -1  13       14.44       18.54      1.43 o
   3  -1  13       16.53       16.27      3.13 o
   4  -1  13       44.68       38.20      2.28 o
   5  -1  13       65.20       70.92      2.97 o
   6  -1  13       25.38       29.80      2.10 o
   7  -1  13       22.41       28.27      2.98 o
   8  -1  13       23.58       23.81      2.50 o
   9  -1  13        0.68        1.31      1.17 o
  10  -1  13        5.64        7.69      2.00 o
  -5   0  13        1.16        0.17      1.95 o
  -4   0  13       24.88       29.33      3.33 o
  -3   0  13       31.21       36.57      4.64 o
  -2   0  13       11.15       12.59      3.21 o
  -1   0  13      150.70      124.31      7.51 o
   0   0  13        4.60        7.40      1.80 o
   1   0  13        8.33        6.29      1.34 o
   2   0  13       70.53       66.44      2.44 o
   3   0  13      343.46      341.43      8.05 o
   4   0  13       14.68       16.04      1.65 o
   5   0  13        0.44       -0.53      0.94 o
   6   0  13       81.58       88.64      6.55 o
   7   0  13        7.05       10.64      2.14 o
   8   0  13        5.15        3.50      1.42 o
   9   0  13        1.33        0.25      0.70 o
  10   0  13       21.20       19.50      1.24 o
  -5   1  13        0.19        2.19      1.95 o
  -4   1  13        6.03        9.23      2.37 o
  -3   1  13        0.25        3.00      2.48 o
  -2   1  13      177.82      189.22     10.03 o
  -1   1  13      204.28      210.39     10.30 o
   0   1  13        2.94        2.90      1.63 o
   1   1  13       25.87       23.45      1.86 o
   2   1  13        0.12       -0.23      0.81 o
   3   1  13       62.65       67.75      3.06 o
   4   1  13        5.75        5.15      1.69 o
   5   1  13        6.28        3.92      1.18 o
   6   1  13       70.08       87.63      3.09 o
   7   1  13        4.98        3.68      1.83 o
   8   1  13        1.74        0.50      1.21 o
   9   1  13       74.44       71.99      2.65 o
  10   1  13        5.61        4.02      1.30 o
  -5   2  13        2.02        3.36      1.77 o
  -4   2  13        0.06       -0.06      1.67 o
  -3   2  13        6.27        5.10      2.73 o
  -2   2  13        5.04        7.49      2.81 o
  -1   2  13        1.80        3.83      2.19 o
   0   2  13       64.90       80.04      4.51 o
   1   2  13       54.12       58.78      2.73 o
   2   2  13        9.11        8.97      1.24 o
   3   2  13        2.83        4.87      1.30 o
   4   2  13      295.19      301.03      7.21 o
   5   2  13       54.54       53.33      2.58 o
   6   2  13       10.12       11.31      1.36 o
   7   2  13       95.85       97.98      5.29 o
   8   2  13        4.72        3.18      1.46 o
   9   2  13       85.51       92.80      3.06 o
  10   2  13        7.92        6.05      0.86 o
  -5   3  13        0.39        1.04      1.63 o
  -4   3  13        5.83        8.68      2.06 o
  -3   3  13        7.42        1.73      2.60 o
  -2   3  13        3.41        5.25      2.31 o
  -1   3  13       97.86      101.90      6.66 o
   0   3  13      202.39      210.52      7.23 o
   1   3  13        3.56        3.65      1.17 o
   2   3  13        4.88        5.17      1.12 o
   3   3  13        5.66        6.91      1.89 o
   4   3  13       28.76       28.92      2.33 o
   5   3  13       27.73       16.79      2.29 o
   6   3  13       47.22       48.89      2.38 o
   7   3  13      132.05      134.77      4.39 o
   8   3  13        0.29       -0.57      0.82 o
   9   3  13        2.98        2.63      0.95 o
  10   3  13       26.99       30.60      1.88 o
  -5   4  13        0.19        1.38      2.12 o
  -4   4  13        8.45        8.43      1.94 o
  -3   4  13       65.30       76.75      6.54 o
  -2   4  13       45.44       49.15      5.12 o
  -1   4  13       13.55       12.43      3.00 o
   0   4  13        0.47        0.90      1.98 o
   1   4  13        0.12       -0.99      0.99 o
   2   4  13       13.30       16.61      1.71 o
   3   4  13       20.15       23.59      2.31 o
   4   4  13      123.42      124.06      4.73 o
   5   4  13      207.51      213.68      9.53 o
   6   4  13        0.01       -0.80      1.15 o
   7   4  13        0.41        0.30      1.01 o
   8   4  13        0.12        0.25      0.94 o
   9   4  13       63.72       77.24      8.14 o
  10   4  13       44.94       49.26      2.23 o
  -4   5  13        8.54        7.55      2.52 o
  -3   5  13       55.03       60.28      5.87 o
  -2   5  13       50.45       51.44      5.31 o
  -1   5  13        0.09        0.96      2.02 o
   0   5  13      145.00      148.75      8.16 o
   1   5  13       46.34       34.50      2.79 o
   2   5  13       11.62       11.58      1.84 o
   3   5  13       17.65       17.30      1.43 o
   4   5  13       32.31       33.17      2.58 o
   5   5  13       68.87       78.81      5.56 o
   6   5  13        4.46        2.32      1.29 o
   7   5  13        5.85        8.07      2.58 o
   8   5  13        8.16        8.11      2.61 o
   9   5  13        6.01        9.55      1.44 o
  10   5  13        2.48        5.43      1.71 o
  -4   6  13        0.10       -0.38      2.13 o
  -3   6  13        5.13        8.18      3.18 o
  -2   6  13       30.15       29.00      4.33 o
  -1   6  13        3.13        2.69      2.44 o
   0   6  13      126.80      129.93      7.54 o
   1   6  13        1.48        0.79      1.61 o
   2   6  13        1.05        1.83      1.21 o
   3   6  13       59.32       65.05      3.24 o
   4   6  13        1.97        1.25      2.06 o
   5   6  13        0.35       -0.06      1.94 o
   6   6  13        9.93       14.25      1.86 o
   7   6  13        4.19        6.19      1.43 o
   8   6  13        0.61        1.71      1.93 o
   9   6  13        2.34        1.04      1.06 o
  -3   7  13       12.94       15.15      3.77 o
  -2   7  13       12.54       10.39      3.21 o
  -1   7  13        0.08       -0.21      2.00 o
   0   7  13       14.36       18.03      3.37 o
   1   7  13       85.64       82.06      5.81 o
   2   7  13        0.17       -0.58      1.47 o
   3   7  13      193.72      197.52      5.19 o
   4   7  13        5.97        4.95      2.52 o
   5   7  13       16.28       16.28      3.18 o
   6   7  13        3.56        2.60      2.23 o
   7   7  13        2.79       -1.75      1.75 o
   8   7  13        6.64        7.65      1.60 o
   9   7  13        1.22        0.76      1.13 o
  -2   8  13        1.33       -0.56      2.25 o
  -1   8  13        5.47        3.54      2.60 o
   0   8  13       23.84       27.79      4.06 o
   1   8  13       18.31       15.47      3.14 o
   2   8  13        0.09        0.87      1.87 o
   3   8  13        0.36        0.99      1.31 o
   4   8  13        7.40        8.68      3.00 o
   5   8  13        0.94       -2.02      2.02 o
   6   8  13        3.63        5.66      2.66 o
   7   8  13        2.56        4.60      2.39 o
   8   8  13        4.01        4.08      1.98 o
  -1   9  13        5.13        6.89      3.00 o
   0   9  13        0.30        1.56      2.31 o
   1   9  13        1.07       -0.77      1.94 o
   2   9  13        6.96        5.93      2.37 o
   3   9  13       47.58       48.03      3.13 o
   4   9  13       37.95       48.31      5.27 o
   5   9  13        2.89        0.44      2.41 o
   6   9  13        0.01        0.54      2.39 o
   7   9  13        3.38        5.62      2.71 o
   0  10  13        0.65        2.16      2.54 o
   1  10  13        1.09       -2.04      2.04 o
   2  10  13        6.97        1.17      2.14 o
   3  10  13        3.37        4.87      2.06 o
   4  10  13        4.19        4.20      2.98 o
   5  10  13        4.52        2.29      2.89 o
   6  10  13        6.18        5.68      2.85 o
   1  -8  14        0.18       -0.08      2.19 o
   2  -8  14        3.86        3.73      2.00 o
  -1  -7  14        1.49        1.79      2.44 o
   0  -7  14        0.22       -2.10      2.10 o
   1  -7  14       21.51       25.42      3.48 o
   2  -7  14        3.44        3.29      1.85 o
   3  -7  14       53.99       51.06      5.85 o
   4  -7  14       12.60       20.17      4.18 o
   5  -7  14       12.45       16.51      3.60 o
  -2  -6  14        1.98        1.94      2.35 o
  -1  -6  14        0.10        1.12      2.27 o
   0  -6  14        8.85        9.68      2.89 o
   1  -6  14       20.68       20.61      3.16 o
   2  -6  14        0.95        0.98      1.89 o
   3  -6  14        3.37        2.96      2.96 o
   4  -6  14       34.34       32.47      4.54 o
   5  -6  14       10.19        7.16      2.96 o
   6  -6  14        7.35        3.79      2.27 o
  -3  -5  14        5.35        6.22      2.91 o
  -2  -5  14        0.87        2.60      2.31 o
  -1  -5  14       18.70       19.59      3.58 o
   0  -5  14        0.66        1.67      2.37 o
   1  -5  14        3.12        4.31      2.21 o
   2  -5  14       14.26       14.86      1.88 o
   3  -5  14       19.22       19.38      3.75 o
   4  -5  14       72.58       83.51      6.52 o
   5  -5  14       12.72       14.53      3.31 o
   6  -5  14       25.49       17.15      3.23 o
   7  -5  14        2.45        0.67      1.71 o
  -3  -4  14        4.50        4.66      2.94 o
  -2  -4  14        1.50        2.31      2.29 o
  -1  -4  14       24.00       24.81      3.77 o
   0  -4  14       17.85       20.73      3.27 o
   1  -4  14        5.91        5.36      1.83 o
   2  -4  14      101.10      103.22      4.22 o
   3  -4  14        8.19        6.49      2.83 o
   4  -4  14        0.65       -1.71      2.25 o
   5  -4  14       77.12       82.64      6.06 o
   6  -4  14        0.80       -1.39      1.87 o
   7  -4  14       12.17       12.86      2.79 o
   8  -4  14       11.77       18.73      2.64 o
  -4  -3  14        6.41        4.79      2.77 o
  -3  -3  14       30.44       29.29      4.48 o
  -2  -3  14        6.66        4.58      2.50 o
  -1  -3  14        0.05        0.50      2.14 o
   0  -3  14        2.60       -0.02      2.02 o
   1  -3  14       31.74       37.31      7.24 o
   2  -3  14        3.33        2.60      1.06 o
   3  -3  14        7.15        7.70      2.77 o
   4  -3  14      131.95      141.20      7.99 o
   5  -3  14       95.30       97.65      6.41 o
   6  -3  14        1.21        1.27      1.98 o
   7  -3  14        1.81       -0.06      1.85 o
   8  -3  14        4.05        1.33      1.39 o
  -4  -2  14       10.35       11.76      3.56 o
  -3  -2  14        3.42       -0.42      2.25 o
  -2  -2  14        0.69        0.87      2.08 o
  -1  -2  14       41.11       40.15      4.48 o
   0  -2  14       10.53        7.41      2.58 o
   1  -2  14        4.66        6.10      1.73 o
   2  -2  14       37.93       37.35      2.11 o
   3  -2  14        0.93        3.48      2.39 o
   4  -2  14       97.36       94.86      6.33 o
   5  -2  14        6.07        4.23      2.39 o
   6  -2  14       28.47       34.51      3.81 o
   7  -2  14       39.87       36.95      3.68 o
   8  -2  14       11.47       11.14      2.19 o
  -4  -1  14        5.88        3.87      2.91 o
  -3  -1  14        1.39        5.35      2.85 o
  -2  -1  14        7.24        4.20      2.71 o
  -1  -1  14        0.41        2.33      2.02 o
   0  -1  14        4.02        2.21      2.21 o
   1  -1  14       28.19       26.03      2.05 o
   2  -1  14      155.67      157.02      4.42 o
   3  -1  14       17.00       17.17      3.31 o
   4  -1  14       33.21       30.95      3.81 o
   5  -1  14       35.06       42.71      4.20 o
   6  -1  14        3.28        0.56      1.81 o
   7  -1  14       43.44       46.19      4.08 o
   8  -1  14        0.88        0.37      1.67 o
   9  -1  14       15.63        9.22      1.87 o
  -4   0  14        0.15        0.52      2.41 o
  -3   0  14        3.57       10.82      3.18 o
  -2   0  14       83.11       82.37      6.52 o
  -1   0  14        1.10        2.98      2.21 o
   0   0  14        7.99        6.62      2.56 o
   1   0  14        2.10        0.88      1.18 o
   2   0  14       63.25       59.34      2.55 o
   3   0  14       13.43       12.60      4.03 o
   4   0  14        0.71        2.44      2.14 o
   5   0  14       36.35       32.27      3.68 o
   6   0  14        6.56       11.87      2.52 o
   7   0  14        9.88        8.06      2.23 o
   8   0  14       70.06       66.97      4.56 o
   9   0  14        2.41        2.83      1.37 o
  -4   1  14        3.82        0.35      2.41 o
  -3   1  14       35.17       31.39      4.54 o
  -2   1  14        0.91        0.48      2.19 o
  -1   1  14       49.57       55.52      5.16 o
   0   1  14       36.89       37.43      4.00 o
   1   1  14       64.95       64.32      2.96 o
   2   1  14       25.75       29.79      3.64 o
   3   1  14       86.87       88.63      5.87 o
   4   1  14        2.19        0.04      1.89 o
   5   1  14        1.93        2.75      2.10 o
   6   1  14       30.08       27.91      3.29 o
   7   1  14        9.57        7.06      2.08 o
   8   1  14      118.77      130.75      6.35 o
   9   1  14       15.94       20.13      2.27 o
  -4   2  14        6.47        9.51      3.35 o
  -3   2  14        0.22        0.77      2.44 o
  -2   2  14       42.88       39.36      4.64 o
  -1   2  14       33.62       33.78      4.12 o
   0   2  14        0.25        0.60      1.96 o
   1   2  14        0.01       -1.30      1.30 o
   2   2  14        0.33        0.21      0.94 o
   3   2  14       34.35       34.35      2.74 o
   4   2  14        0.15        0.31      1.87 o
   5   2  14       41.74       34.93      3.81 o
   6   2  14      113.54      110.08      6.31 o
   7   2  14        2.09        4.35      1.94 o
   8   2  14        0.11       -1.56      1.56 o
   9   2  14       29.28       27.29      2.60 o
  -4   3  14        3.67        3.64      2.69 o
  -3   3  14       10.19        9.03      3.18 o
  -2   3  14       12.64       10.78      3.10 o
  -1   3  14        4.79        4.79      2.39 o
   0   3  14       20.68       24.11      3.48 o
   1   3  14      122.74      120.18      5.55 o
   2   3  14       29.22       28.59      2.22 o
   3   3  14        0.41        1.10      1.35 o
   4   3  14       43.71       36.93      4.14 o
   5   3  14        3.06        3.77      2.12 o
   6   3  14        9.00        7.76      2.39 o
   7   3  14        2.76       -1.69      1.69 o
   8   3  14      101.08      114.64      6.00 o
   9   3  14       72.83       83.64      4.75 o
  -3   4  14        5.96        6.08      2.83 o
  -2   4  14        0.56       -2.02      2.10 o
  -1   4  14       29.16       27.35      3.93 o
   0   4  14        0.32       -1.75      1.75 o
   1   4  14        0.13        1.15      1.52 o
   2   4  14       18.26       18.57      1.80 o
   3   4  14       51.08       56.06      5.14 o
   4   4  14       66.53       74.67      5.75 o
   5   4  14        9.88        9.62      2.69 o
   6   4  14       63.98       71.96      5.25 o
   7   4  14       26.80       29.48      3.33 o
   8   4  14       16.37       21.44      3.37 o
   9   4  14        8.92       10.36      1.46 o
  -3   5  14        6.34        4.33      2.85 o
  -2   5  14       20.76       17.42      3.73 o
  -1   5  14       36.36       39.74      4.58 o
   0   5  14       65.84       72.04      5.52 o
   1   5  14       20.13       19.86      3.12 o
   2   5  14      107.25      102.54      4.43 o
   3   5  14        0.75       -1.89      1.89 o
   4   5  14        9.81        5.91      2.75 o
   5   5  14        4.05        2.48      2.39 o
   6   5  14        9.24       10.18      2.71 o
   7   5  14        1.92        2.31      1.24 o
   8   5  14        7.57        7.41      1.43 o
   9   5  14       93.16      116.28      5.77 o
  -2   6  14        0.01        1.79      2.37 o
  -1   6  14        0.73        1.33      2.27 o
   0   6  14        2.14        1.71      2.23 o
   1   6  14        7.39        5.83      2.48 o
   2   6  14       24.16       28.58      2.49 o
   3   6  14        6.67        5.33      2.77 o
   4   6  14       13.59       19.98      3.58 o
   5   6  14       48.83       50.15      4.87 o
   6   6  14       14.48       16.90      3.18 o
   7   6  14        6.78        7.10      2.48 o
   8   6  14        2.89        2.30      1.16 o
  -2   7  14        2.85       -2.04      2.10 o
  -1   7  14        0.31        0.83      2.02 o
   0   7  14      111.07      117.65      7.43 o
   1   7  14       51.74       54.06      4.83 o
   2   7  14        0.72        1.79      1.77 o
   3   7  14        4.78        3.91      1.44 o
   4   7  14       32.61       35.60      4.58 o
   5   7  14       52.62       56.97      5.27 o
   6   7  14        0.80       -0.96      2.12 o
   7   7  14        9.32       10.05      2.66 o
   8   7  14        0.11        1.79      1.62 o
  -1   8  14        7.47        5.08      2.81 o
   0   8  14       31.05       37.68      4.56 o
   1   8  14        2.05        0.92      2.16 o
   2   8  14        9.38       11.66      2.54 o
   3   8  14        4.26        4.60      1.43 o
   4   8  14        0.58        0.08      2.60 o
   5   8  14        3.21        1.19      2.44 o
   6   8  14        5.17        3.60      2.71 o
   7   8  14        0.05       -0.81      1.67 o
   1   9  14        4.15        2.94      2.54 o
   2   9  14        6.48        5.41      2.29 o
   3   9  14        1.30        1.31      1.60 o
   4   9  14        3.33        5.56      3.33 o
   5   9  14       23.86       19.80      4.02 o
   6   9  14       21.26       26.83      3.96 o
   0  -6  15        0.51        0.54      2.25 o
   1  -6  15       12.77       10.24      2.62 o
   2  -6  15       10.37       15.07      1.98 o
   3  -6  15       29.04       26.98      4.77 o
   4  -6  15        2.09        0.56      2.71 o
  -1  -5  15       16.99       17.88      3.62 o
   0  -5  15       24.60       37.59      4.25 o
   1  -5  15       13.49        9.68      2.60 o
   2  -5  15        1.04        0.37      1.35 o
   3  -5  15        5.94        7.62      3.33 o
   4  -5  15        3.53        2.08      2.73 o
   5  -5  15       34.11       35.24      4.50 o
  -2  -4  15        6.71        3.93      2.56 o
  -1  -4  15        2.51        1.35      2.50 o
   0  -4  15        0.88        4.50      2.52 o
   1  -4  15        4.02        1.23      1.98 o
   2  -4  15        3.13        4.72      1.32 o
   3  -4  15       32.34       33.81      4.68 o
   4  -4  15       28.22       30.14      4.37 o
   5  -4  15        1.59        3.29      2.62 o
   6  -4  15        8.07        5.31      2.35 o
  -2  -3  15       12.89       17.05      3.66 o
  -1  -3  15       42.72       42.80      4.83 o
   0  -3  15        3.72        5.20      2.46 o
   1  -3  15       11.42       13.47      2.62 o
   2  -3  15        7.70        9.35      2.71 o
   3  -3  15       49.42       53.02      5.43 o
   4  -3  15        5.39        6.16      2.87 o
   5  -3  15        0.05        1.67      2.37 o
   6  -3  15       40.80       44.38      4.45 o
   7  -3  15        6.96        2.85      1.79 o
  -2  -2  15       29.59       27.58      4.31 o
  -1  -2  15        2.99        8.93      2.91 o
   0  -2  15        0.49        3.29      2.37 o
   1  -2  15       34.70       32.62      3.39 o
   2  -2  15        1.73        0.74      1.23 o
   3  -2  15       13.93       15.61      3.50 o
   4  -2  15       21.53       23.46      3.85 o
   5  -2  15        0.01        0.33      2.16 o
   6  -2  15        8.24        9.33      2.77 o
   7  -2  15       17.99       15.28      2.77 o
  -3  -1  15        0.04        6.02      3.02 o
  -2  -1  15        1.44        2.06      2.54 o
  -1  -1  15       37.20       36.26      4.31 o
   0  -1  15       40.26       37.53      4.12 o
   1  -1  15       16.57       18.77      2.28 o
   2  -1  15        4.64        3.58      1.32 o
   3  -1  15        8.17        5.41      2.71 o
   4  -1  15       50.48       53.56      5.04 o
   5  -1  15        0.05       -0.62      1.94 o
   6  -1  15        1.89        0.06      2.02 o
   7  -1  15      117.12      125.44      6.95 o
   8  -1  15        0.77        0.44      1.64 o
  -3   0  15       14.56       15.47      3.81 o
  -2   0  15       23.03       24.54      4.12 o
  -1   0  15        9.78        5.72      2.64 o
   0   0  15        4.34        5.77      2.46 o
   1   0  15        3.29        1.77      1.53 o
   2   0  15       19.63       19.00      1.87 o
   3   0  15        0.14       -0.50      2.16 o
   4   0  15        7.54        4.31      2.58 o
   5   0  15        0.97       -0.31      1.87 o
   6   0  15       45.13       48.52      4.48 o
   7   0  15       10.47       13.07      2.77 o
   8   0  15       23.04       27.21      3.06 o
  -3   1  15        1.44        0.83      2.56 o
  -2   1  15       26.03       26.39      4.25 o
  -1   1  15        5.77        6.27      2.56 o
   0   1  15       13.19        8.39      2.62 o
   1   1  15        1.65        3.16      1.59 o
   2   1  15      109.59      113.35      4.29 o
   3   1  15       20.64       22.17      3.81 o
   4   1  15       16.10       17.22      3.39 o
   5   1  15       34.22       32.24      3.91 o
   6   1  15        0.00        0.48      1.92 o
   7   1  15       24.24       28.39      3.43 o
   8   1  15        8.15       12.49      2.35 o
  -2   2  15       36.66       41.22      4.89 o
  -1   2  15       14.31       15.92      3.27 o
   0   2  15       21.83       17.53      3.27 o
   1   2  15        0.69       -1.21      1.52 o
   2   2  15        0.18        0.21      2.27 o
   3   2  15        5.16        3.81      2.69 o
   4   2  15        3.22        0.81      2.31 o
   5   2  15       28.67       34.03      4.00 o
   6   2  15        0.06       -1.69      1.81 o
   7   2  15        8.86        9.60      2.52 o
   8   2  15        4.80        3.16      1.73 o
  -2   3  15        0.64       -1.96      1.96 o
  -1   3  15       15.59       11.10      3.08 o
   0   3  15        1.51        0.85      2.23 o
   1   3  15       11.98        9.64      2.41 o
   2   3  15        9.92       11.14      1.71 o
   3   3  15      169.20      172.61      9.47 o
   4   3  15       33.29       37.84      4.58 o
   5   3  15       10.40        9.10      2.91 o
   6   3  15       44.79       42.69      4.35 o
   7   3  15        0.02        0.94      1.81 o
   8   3  15        0.09       -0.48      1.27 o
  -2   4  15        5.77        4.04      2.73 o
  -1   4  15       19.85       21.02      3.62 o
   0   4  15       24.86       26.29      3.77 o
   1   4  15       83.71       86.37      5.62 o
   2   4  15        2.97        1.78      1.55 o
   3   4  15       24.35       27.94      4.27 o
   4   4  15        0.38       -0.15      2.41 o
   5   4  15       28.44       32.43      4.12 o
   6   4  15       15.40       17.46      3.25 o
   7   4  15        1.50        0.10      1.67 o
   8   4  15       24.21       18.42      2.81 o
  -1   5  15        2.61        0.50      2.21 o
   0   5  15        5.56       11.89      3.06 o
   1   5  15        9.08       11.99      2.73 o
   2   5  15        9.48       12.99      1.94 o
   3   5  15       51.80       44.80      5.31 o
   4   5  15       84.34       77.87      6.39 o
   5   5  15        1.56       -2.00      2.21 o
   6   5  15        5.58        7.87      2.69 o
   7   5  15        0.02        0.90      1.42 o
  -1   6  15       22.98       26.52      4.04 o
   0   6  15       41.67       40.63      4.60 o
   1   6  15       11.45       17.71      3.04 o
   2   6  15        1.46        1.89      1.81 o
   3   6  15       18.78       28.25      4.54 o
   4   6  15       30.20       27.89      4.33 o
   5   6  15       12.94       14.43      3.39 o
   6   6  15       14.16        8.06      2.87 o
   7   6  15        0.71       -1.29      1.29 o
   1   7  15        0.26       -0.60      2.06 o
   2   7  15       10.53       11.18      2.37 o
   3   7  15        0.85        1.46      2.87 o
   4   7  15        7.25        3.79      2.98 o
   5   7  15       18.05       16.59      3.64 o
   6   7  15        4.35        2.75      2.08 o
   2   8  15        4.65        6.43      2.21 o
   4   8  15       22.75       15.57      4.08 o
   3  -4  16       15.37       20.77      4.33 o
   0  -3  16       15.64       18.92      3.33 o
   1  -3  16       42.14       43.03      3.85 o
   3  -3  16        0.01       -1.04      2.73 o
   4  -3  16        7.98        8.72      3.18 o
   5  -3  16        8.97        8.68      2.64 o
   0  -2  16       13.99       12.93      3.10 o
   1  -2  16        0.00       -1.46      1.73 o
   2  -2  16        1.75       -1.87      2.56 o
   3  -2  16       41.49       48.90      5.37 o
   4  -2  16       28.68       29.41      4.39 o
   5  -2  16       19.30       25.13      3.79 o
  -1  -1  16        4.99        6.35      2.98 o
   0  -1  16        0.27        0.04      2.19 o
   1  -1  16       32.22       33.72      3.46 o
   2  -1  16        8.54        4.16      3.21 o
   3  -1  16       18.11       10.55      3.43 o
   4  -1  16        0.02       -1.58      2.29 o
   5  -1  16        0.07        1.48      2.37 o
   6  -1  16        0.72        1.08      1.69 o
  -1   0  16        1.50        1.08      2.44 o
   0   0  16        0.60       -1.23      1.89 o
   1   0  16       21.37       21.05      2.91 o
   2   0  16        5.68        1.60      2.87 o
   3   0  16        0.63        5.47      2.87 o
   4   0  16       26.75       27.48      4.23 o
   5   0  16        0.70        1.33      2.23 o
   6   0  16        3.28        3.08      1.98 o
  -1   1  16       10.82       12.07      3.27 o
   0   1  16        4.45        3.12      2.29 o
   1   1  16        9.47       11.91      2.46 o
   2   1  16       28.23       25.73      4.64 o
   3   1  16        0.07        0.67      2.52 o
   4   1  16       31.73       24.27      4.04 o
   5   1  16        0.05        2.06      2.46 o
   6   1  16        7.61        7.26      2.33 o
   0   2  16        5.40        6.77      2.58 o
   1   2  16        3.62        1.33      1.92 o
   2   2  16       72.79       73.40      3.24 o
   3   2  16        3.47        5.33      3.10 o
   4   2  16        0.04       -0.48      2.41 o
   5   2  16        4.22        4.91      2.81 o
   6   2  16        0.08        1.44      1.79 o
   0   3  16       20.72       20.36      3.39 o
   1   3  16        2.02        2.08      2.10 o
   2   3  16       18.83       23.38      2.25 o
   3   3  16        0.02       -1.58      2.62 o
   4   3  16       27.03       24.90      4.16 o
   5   3  16       82.68       93.07      6.81 o
   6   3  16        1.81        3.79      2.10 o
   0   4  16       20.14       19.13      3.41 o
   1   4  16        2.67        1.50      2.00 o
   2   4  16        8.26        7.81      1.79 o
   3   4  16       39.45       38.26      5.14 o
   4   4  16        1.09        1.00      2.66 o
   5   4  16        0.30       -1.17      2.06 o
   6   4  16        1.79        1.14      1.94 o
   1   5  16       19.20       21.15      3.12 o
   2   5  16       26.59       31.93      2.94 o
   3   5  16       34.35       40.01      5.20 o
   4   5  16        5.30        8.68      3.39 o
   5   5  16       78.49       81.18      6.33 o
 
